# Supplementary material for: Iodine source apportionment in the Malawian diet
Source: Sci Rep. 2015 Oct 27;5:15251. doi: 10.1038/srep15251 (PMC4621511; doi:10.1038/srep15251)
Supplement: Supplementary Information [file srep15251-s1.xls]

## Sheet: Watts et al_title
IODINE STATUS OF MALAWI
Watts, M.J.1*, Joy, E.J.M.1,2, Young, S.D.2, Broadley, M.R.2, Chilimba, A.D.C.3, Gibson, R.S.4, Siyame, E.W.P.5, Kalimbira, A.A.5, Chilima, B.6, and Ander, E.L.1
Supplementary tables

## Sheet: S Table 1 Soil
	Supplementary Table 1: Summary of all soil data
Soil sample	FAO classification	Calcaric	LOI	pH	Soil I Total (mg kg-1)	Analysis	Soil I H2O Extractable (converted to solid mg kg-1)	% Extractable
S0001	Haplic Lixiso	Non-calcaric	1.55844	7.153	0.483537	ICPMS	0.0228633	4.72834
S0002	Leptosols	*	3.45161	7.53	2.39893	ICPMS	0.0373764	1.55804
S0007	Cambic Arenos	Non-calcaric	2.77995	5.4	1.01751	ICPMS	0.00812487	0.798507
S0008	Haplic Luviso	Non-calcaric	4.02934	6.399	1.43656	ICPMS	0.0116207	0.808925
S0009	Eutric Fluvis	Calcaric	3.58143	7.22	1.95067	ICPMS
S0010	Eutric Fluvis	Calcaric	3.69389	6.723	2.09172	ICPMS
S0011	Eutric Fluvis	Calcaric	3.80695	6.99	2.05137	ICPMS
S0012	Eutric Fluvis	Calcaric	4.01689	6.975	2.1298	ICPMS
S0013	Eutric Fluvis	Calcaric	3.27366	6.63	1.62423	ICPMS
S0014	Eutric Fluvis	Calcaric	3.37812	6.37	1.94847	ICPMS
S0015	Eutric Fluvis	Calcaric	4.10236	7.201	2.4798	ICPMS
S0016	Eutric Fluvis	Calcaric	3.41376	6.747	2.12767	ICPMS
S0017	Haplic Luviso	Non-calcaric	4.09927		2.0764	ICPMS	0.0296036	1.42572
S0022	Calcaric Camb	Calcaric	4.46253		3.11707	ICPMS	0.0664357	2.13135
S0023	Calcaric Camb	Calcaric	2.73492		1.61703	ICPMS	0.0613921	3.79659
S0024	Chromic Cambi	Non-calcaric	7.09285	7.155	7.69814	ICPMS	0.0607068	0.788591
S0025	Chromic Cambi	Non-calcaric	8.86318	6.077	10.2479	ICPMS	0.0694118	0.677328
S3003	Eutric Fluvis	Calcaric	6.60073	5.77	6.91813	ICPMS	0.0264551	0.382403
S3004	Eutric Fluvis	Calcaric	5.81619	6.23	7.20947	ICPMS	0.0522429	0.724642
S3005	Eutric Fluvis	Calcaric	7.20331	5.68	9.32685	ICPMS	0.0296274	0.317657
S3006	Eutric Fluvis	Calcaric	1.95088	5.83	1.25189	ICPMS	0.0163445	1.30559
S3007	Eutric Fluvis	Calcaric	8.50643	5.8	5.26783	ICPMS	0.0343973	0.65297
S3008	Eutric Fluvis	Calcaric	8.4424	5.67	7.99016	ICPMS	0.0602215	0.753695
S3009	Eutric Fluvis	Calcaric	7.746	5.62	5.77336	ICPMS	0.0379477	0.65729
S3010	Haplic Lixiso	Non-calcaric	6.05539	5.739	4.32987	ICPMS	0.0421584	0.973664
S3011	Haplic Lixiso	Non-calcaric	5.85559	6.031	3.31675	ICPMS	0.0374464	1.12901
S3012	Eutric Vertis	Calcaric	5.54103	6.55	1.5322	ICPMS	0.0118808	0.775405
S3013	Vertic Cambis	Calcaric	3.96268	6.24	0.93347	ICPMS	0.0145571	1.55946
S3014	Vertic Cambis	Calcaric	6.1903	5.76	0.698966	ICPMS	0.00513572	0.734759
S3015	Eutric Vertis	Calcaric	4.69311	6.88	1.48147	ICPMS	0.0262307	1.77059
S3016	Haplic Luviso	Non-calcaric	4.49559	6.66	1.79159	ICPMS	0.0333478	1.86136
S3017	Chromic Luvis	Non-calcaric	2.49107	7.04	1.16173	ICPMS	0.0163974	1.41146
S3018	Haplic Lixiso	Non-calcaric	5.18375	5.42	1.62787	ICPMS	0.0333184	2.04674
S3019	Chromic Luvis	Non-calcaric	6.26627	5.51	3.36119	ICPMS	0.0298999	0.889563
S3020	Chromic Luvis	Non-calcaric	2.06883	5.47	1.05547	ICPMS	0.00178631	0.169244
S3021	Chromic Luvis	Non-calcaric	1.83954	6.33	1.31826	ICPMS	0.00240261	0.182256
S3022	Calcaric Camb	Calcaric	2.66589	7.49	2.30578	ICPMS	0.0727183	3.15374
S3023	Haplic Lixiso	Non-calcaric	3.56374	6.07	1.82488	ICPMS
S3024	Haplic Lixiso	Non-calcaric	1.73922	6.46	1.11862	ICPMS	0.0187699	1.67795
S3025	Haplic Lixiso	Non-calcaric	3.42682	7.39	0.988226	ICPMS
S3411	Haplic Lixiso	Non-calcaric	12.9402	4.83	8.16197	ICPMS	0.0264278	0.323792
S3412	Haplic Lixiso	Non-calcaric	4.55652	6.4	3.20192	ICPMS	0.022356	0.698206
S3413	Haplic Lixiso	Non-calcaric	6.83461	5.3	2.44594	ICPMS	0.0108547	0.443786
S3414	Haplic Lixiso	Non-calcaric	2.50143	5.53	0.610618	ICPMS	0.0052024	0.85199
S3487	Chromic Luvis	Non-calcaric	7.83056	5.77	7.92239	ICPMS
S3488	Chromic Luvis	Non-calcaric	8.16404	5.74	9.09207	ICPMS
S3489	Chromic Luvis	Non-calcaric	6.66996	5.47	8.24789	ICPMS
S3490	Chromic Luvis	Non-calcaric	6.6492	5.71	9.0256	ICPMS
S3491	Haplic Lixiso	Non-calcaric	1.43339	7.31	0.519658	ICPMS	0.00956482	1.8406
S3492	Haplic Lixiso	Non-calcaric	1.98154	7.688	0.589296	ICPMS	0.0134407	2.28081
S3493	Haplic Lixiso	Non-calcaric	1.33834	6.901	0.856318	ICPMS	0.0211472	2.46955
S3494	Haplic Lixiso	Non-calcaric	2.03203	7.56	2.1341	ICPMS	0.0284063	1.33107
S3495	Haplic Lixiso	Non-calcaric	2.48503	5.693	2.61736	ICPMS	0.0338015	1.29143
S3496	Haplic Lixiso	Non-calcaric	1.35407	5.93	1.25625	ICPMS	0.015294	1.21744
S3497	Leptosols	*	3.78345	7.072	1.75258	ICPMS	0.0360263	2.05562
S3498	Chromic Luvis	Non-calcaric	1.89948	6.01	1.70959	ICPMS	0.00983188	0.575103
S3499	Chromic Luvis	Non-calcaric	2.5523	5.594	1.73376	ICPMS	0.0125983	0.726645
S3500	Chromic Luvis	Non-calcaric	4.6906	5.77	6.46447	ICPMS	0.0260348	0.402737
S3501	Vertic Cambis	Calcaric	3.25764	6.812	1.78591	ICPMS	0.0292984	1.64054
S3502	Chromic Luvis	Non-calcaric	1.91087	7.331	0.850408	ICPMS	0.0152853	1.79741
S3503	Cambic Arenos	Non-calcaric	0.673207	6.914	0.161547	ICPMS	0.00440394	2.7261
S3504	Cambic Arenos	Non-calcaric	1.12529	6.62	0.895843	ICPMS
S3506	Eutric Gleyso	Calcaric	1.28484	7.31	0.229354	ICPMS	0.00839862	3.66186
S3507	Eutric Gleyso	Calcaric	0.658753	6.4	0.270379	ICPMS	0.00705531	2.60941
S3508	Eutric Fluvis	Calcaric	1.58404	6.141	1.50228	ICPMS	0.00690729	0.459786
S3509	Eutric Gleyso	Calcaric	2.07105	6.047	2.49327	ICPMS	0.017748	0.711839
S3510	Cambic Arenos	Non-calcaric	1.96249	5.719	3.16407	ICPMS	0.0256203	0.809727
S3655	Eutric Fluvis	Calcaric	2.39365	7.233	1.3116	ICPMS	0.0228138	1.73939
S3656	Eutric Fluvis	Calcaric	2.84038	6.554	1.00712	ICPMS	0.010682	1.06065
S3657	Eutric Fluvis	Calcaric	2.61915	8.436	0.526616	ICPMS	0.0189439	3.5973
S3658	Eutric Fluvis	Calcaric	4.5082	8.354	1.03227	ICPMS	0.0325212	3.15047
S3659	Haplic Lixiso	Non-calcaric	3.32842	6.134	2.89399	ICPMS	0.0348409	1.20391
S3660	Calcaric Camb	Calcaric	2.71275	7.754	2.87346	ICPMS	0.0532049	1.8516
S3661	Calcaric Camb	Calcaric	2.6385	7.638	2.4985	ICPMS
S3662	Calcaric Camb	Calcaric	1.14858	8.512	0.915269	ICPMS	0.0270001	2.94996
S3663	Calcaric Camb	Calcaric	1.81384	8.515	1.46584	ICPMS
S3664	Calcaric Camb	Calcaric	0.99142	8.057	0.980802	ICPMS	0.03291	3.35542
S3665	Calcaric Camb	Calcaric	1.68108	8.352	1.4825	ICPMS
S3672	Eutric Fluvis	Calcaric	5.44723	6.18	2.79891	ICPMS
S3673	Ferralic Camb	Non-calcaric	2.87396	6.2	2.66707	ICPMS
S3674	Haplic Acriso	Non-calcaric	11.7729	5.23	2.94563	ICPMS
S3137	Chromic Luvis	Non-calcaric		7.618	3.6	XRF
S3138	Chromic Luvis	Non-calcaric		7.51	3	XRF
S3139	Chromic Luvis	Non-calcaric		6.42	3.4	XRF
S3140	Rhodic Ferral	Non-calcaric		4.985	11.5	XRF
S3141	Rhodic Ferral	Non-calcaric		5.023	10.9	XRF
S3142	Humic Ferrals	Non-calcaric		4.67	13.3	XRF
S3143	Eutric Fluvis	Calcaric		6.163	1.3	XRF
S3144	Eutric Fluvis	Calcaric		6.263	2.5	XRF
S3145	Eutric Fluvis	Calcaric		6.148	4.4	XRF
S3146	Chromic Luvis	Non-calcaric		5.35	5.8	XRF
S3220	Haplic Lixiso	Non-calcaric		6.12	1.1	XRF

## Sheet: S Table 2 Plant
	Supplementary Table 2: Summary of all plant data
Sample_number	Lab_number	Site_name	Common_name	Part_sampled	Crop	Collection_notes	Food group	FAO_CLASSI	Calcaric	Iodine
										mg kg-1
F0001	12876-0001	Lunyangwa	Brazil nut	Nut	Brazil nut_Nut			Haplic Lixiso	Non-calcaric	0.0699767
F0003	12876-0003	Lunyangwa	Black jack	Leaf	Black jack_Leaf		Leafy vegetable	Haplic Lixiso	Non-calcaric	0.112518
F0004	12876-0004	Lunyangwa	Black jack	Leaf	Black jack_Leaf		Leafy vegetable	Haplic Lixiso	Non-calcaric	0.139142
F0023	12876-0023	Lunyangwa	Cape Gooseberry	Fruit	Cape Gooseberry_Fruit			Haplic Lixiso	Non-calcaric	0
F0024	12876-0024	Lunyangwa	Katope	Fruit	Katope_Fruit		Fruit	Haplic Lixiso	Non-calcaric	0.00492973
F0026	12876-0026	Msekeni	Mango	Fruit	Mango_Fruit		Fruit	Haplic Lixiso	Non-calcaric	0.00167693
F0027	12876-0027	Msekeni	Pumpkin	Leaf	Pumpkin_Leaf		Leafy vegetable	Haplic Lixiso	Non-calcaric	0.121063
F0028	12876-0028	Msekeni	Amaranth	Leaf	Amaranth_Leaf		Leafy vegetable	Haplic Lixiso	Non-calcaric	0.0724672
F0029	12876-0029	Msekeni	Luni	Leaf	Luni_Leaf		Leafy vegetable	Haplic Lixiso	Non-calcaric	0.0917698
F0030	12876-0030	Yeseya Jere	Maize	Grain	Maize_Grain	ufa woyera/granmill	Cereals	Leptosols	*	0.016623
F0033	12876-0033	Yeseya Jere	Okra	Leaf	Okra_Leaf		Leafy vegetable	Leptosols	*	0.206414
F0034	12876-0034	Yeseya Jere	Cassava	Leaf	Cassava_Leaf		Leafy vegetable	Leptosols	*	0.0538804
F0035	12876-0035	Yeseya Jere	Mango	Fruit	Mango_Fruit		Fruit	Leptosols	*	0.0165272
F0036	12876-0036	Ekwendeni	Cassava	Root	Cassava_Root		Roots and tubers	Haplic Lixiso	Non-calcaric	0.00241375
F0040	12876-0040	Ekwendeni	Mustard	Leaf	Mustard_Leaf		Leafy vegetable	Haplic Lixiso	Non-calcaric	0.371477
F0041	12876-0041	Ekwendeni	Amaranth	Leaf	Amaranth_Leaf		Leafy vegetable	Haplic Lixiso	Non-calcaric	0.168628
F0042	12876-0042	Ekwendeni	Mustard	Leaf	Mustard_Leaf		Leafy vegetable	Haplic Lixiso	Non-calcaric	0.193709
F0043	12876-0043	Ekwendeni	Pumpkin	Leaf	Pumpkin_Leaf		Leafy vegetable	Haplic Lixiso	Non-calcaric	0.458937
F0044	12876-0044	Ekwendeni	Rape	Leaf	Rape_Leaf		Leafy vegetable	Haplic Lixiso	Non-calcaric	0.249584
F0045	12876-0045	Ekwendeni	Rape	Leaf	Rape_Leaf		Leafy vegetable	Haplic Lixiso	Non-calcaric	0.146151
F0046	12876-0046	Ekwendeni	Tomato	Fruit	Tomato_Fruit		Fruit	Haplic Lixiso	Non-calcaric	0.0467967
F0047	12876-0047	Ekwendeni	Sugar beans	Seed	Sugar beans_Seed		Legume	Haplic Lixiso	Non-calcaric	0.005
F0048	12876-0048	Ekwendeni	Gowani beans	Seed	Gowani beans_Seed		Legume	Haplic Lixiso	Non-calcaric	0.005
F0049	12876-0049	Ekwendeni	Common bean	Seed	Common bean_Seed		Legume	Haplic Lixiso	Non-calcaric	0.005
F0050	12876-0050	Ekwendeni	Onion	Bulb	Onion_Bulb			Haplic Lixiso	Non-calcaric	0.005
F0051	12876-0051	Ekwendeni	Onion	Bulb	Onion_Bulb			Haplic Lixiso	Non-calcaric	0.005
F0052	12876-0052	Ekwendeni	Banana	Fruit	Banana_Fruit		Fruit	Haplic Lixiso	Non-calcaric	0.005
F0053	12876-0053	Ekwendeni	Masuku	Fruit	Masuku_Fruit		Fruit	Haplic Lixiso	Non-calcaric	0.005
F0054	12876-0054	Ekwendeni	Mango	Fruit	Mango_Fruit		Fruit	Haplic Lixiso	Non-calcaric	0.005
F0055	12876-0055	Ekwendeni	Mango	Fruit	Mango_Fruit		Fruit	Haplic Lixiso	Non-calcaric	0.005
F0056	12876-0056	Mzuzu	Egg plant	Fruit	Egg plant_Fruit			Haplic Lixiso	Non-calcaric	0.005
F0057	12876-0057	Mzuzu	Sweet potato	Leaf	Sweet potato_Leaf		Leafy vegetable	Haplic Lixiso	Non-calcaric	0.218725
F0058	12876-0058	Mzuzu	Maize	Grain	Maize_Grain		Cereals	Haplic Lixiso	Non-calcaric	0.005
F0059	12876-0059	Mzuzu	Mushroom	Mushroom	Mushroom_Mushroom			Haplic Lixiso	Non-calcaric	0.130743
F0060	12876-0060	Mzuzu	Okra	Fruit	Okra_Fruit			Haplic Lixiso	Non-calcaric	0.005
F0061	12876-0061	Mzuzu	Maize	Grain	Maize_Grain		Cereals	Haplic Lixiso	Non-calcaric	0.005
F0062	12876-0062	Mzuzu	Green peppers	Fruit	Green peppers_Fruit			Haplic Lixiso	Non-calcaric	0.005
F0063	12876-0063	Mzuzu	Rice	Grain	Rice_Grain	Polished	Cereals	Haplic Lixiso	Non-calcaric	0.005
F0064	12876-0064	Mzuzu	Common bean	Leaf	Common bean_Leaf		Leafy vegetable	Haplic Lixiso	Non-calcaric	0.0682185
F0065	12876-0065	Mzuzu	Egg plant	Fruit	Egg plant_Fruit			Haplic Lixiso	Non-calcaric	0.005
F0066	12876-0066	Mzuzu	Finger millet	Grain	Finger millet_Grain		Cereals	Haplic Lixiso	Non-calcaric	0.005
F0067	12876-0067	Mzuzu	Common bean	Leaf	Common bean_Leaf		Leafy vegetable	Haplic Lixiso	Non-calcaric	0.0758323
F0068	12876-0068	Mzuzu	Ants	Whole	Ants_Whole			Haplic Lixiso	Non-calcaric	0.41684
F0073	12876-0073	Mzuzu	Potato	Tuber	Potato_Tuber		Roots and tubers	Haplic Lixiso	Non-calcaric	0.005
F0074	12876-0074	Mzuzu	Carrot	Root	Carrot_Root		Roots and tubers	Haplic Lixiso	Non-calcaric	0.005
F0075	12876-0075	Mzuzu	Groundnut	Seed	Groundnut_Seed		Legume	Haplic Lixiso	Non-calcaric	0.005
F0076	12876-0076	Mzuzu	Groundnut	Seed	Groundnut_Seed		Legume	Haplic Lixiso	Non-calcaric	0.005
F0077	12876-0077	Kande, Mbamba village	Pumpkin	Leaf	Pumpkin_Leaf		Leafy vegetable	Cambic Arenos	Non-calcaric	1.81819
F0078	12876-0078	Kande, Mbamba village	Cassava	Root	Cassava_Root		Roots and tubers	Cambic Arenos	Non-calcaric	0.005
F0079	12876-0079	Kande, Mbamba village	Cassava	Leaf	Cassava_Leaf		Leafy vegetable	Cambic Arenos	Non-calcaric	0.312172
F0083	12876-0083	Kande, Mbamba village	Mango	Fruit	Mango_Fruit		Fruit	Cambic Arenos	Non-calcaric	0.005
F0086	12876-0086	Mwansambo	Sugarcane	Stem	Sugarcane_Stem			Haplic Luviso	Non-calcaric	0.0517987
F0087	12876-0087	Chintheche	Cassava	Root	Cassava_Root	Fermented	Roots and tubers	Haplic Lixiso	Non-calcaric	0.005
F0088	12876-0088	Chintheche	Maize	Grain	Maize_Grain	ufa woyera/granmill	Cereals	Haplic Lixiso	Non-calcaric	0.005
F0089	12876-0089	Chintheche	Maize	Grain	Maize_Grain		Cereals	Haplic Lixiso	Non-calcaric	0.005
F0090	12876-0090	Chintheche	Maize	Grain	Maize_Grain	ufa woyera/granmill	Cereals	Haplic Lixiso	Non-calcaric	0.005
F0092	12876-0092	Kundai	Jews mallow	Leaf	Jews mallow_Leaf			Haplic Luviso	Non-calcaric	0.0335459
F0093	12876-0093	Kundai	Pumpkin	Leaf	Pumpkin_Leaf		Leafy vegetable	Haplic Luviso	Non-calcaric	0.005
F0094	12876-0094	Kundai	Cassava	Leaf	Cassava_Leaf		Leafy vegetable	Haplic Luviso	Non-calcaric	0.005
F0095	12876-0095	Kundai	Cassava	Root	Cassava_Root		Roots and tubers	Haplic Luviso	Non-calcaric	0.005
F0096	12876-0096	Kundai	Okra	Leaf	Okra_Leaf		Leafy vegetable	Haplic Luviso	Non-calcaric	0.005
F0098	12876-0098	Kundai	Sugarcane	Stem	Sugarcane_Stem			Haplic Luviso	Non-calcaric	0.005
F0101	12876-0101	Sefasi	Moringa	Leaf	Moringa_Leaf		Leafy vegetable	Haplic Luviso	Non-calcaric	0.005
F0102	12876-0102	Sefasi	Moringa	Pod	Moringa_Pod			Haplic Luviso	Non-calcaric	0.005
F0103	12876-0103	Sefasi	Moringa	Seed	Moringa_Seed			Haplic Luviso	Non-calcaric	0.005
F0104	12876-0104	Chimombo	Pumpkin	Leaf	Pumpkin_Leaf		Leafy vegetable	Haplic Luviso	Non-calcaric	0.005
F0106	12876-0106	Chimombo	Black jack	Leaf	Black jack_Leaf		Leafy vegetable	Haplic Luviso	Non-calcaric	0.031015
F0107	12876-0107	Chimombo	Jews mallow	Leaf	Jews mallow_Leaf			Haplic Luviso	Non-calcaric	0.005
F0108	12876-0108	Chimombo	Okra	Leaf	Okra_Leaf		Leafy vegetable	Haplic Luviso	Non-calcaric	0.005
F0109	12876-0109	Chimombo	Amaranth	Leaf	Amaranth_Leaf		Leafy vegetable	Haplic Luviso	Non-calcaric	0.0058223
F0110	12876-0110	Chimombo	Moringa	Leaf	Moringa_Leaf		Leafy vegetable	Haplic Luviso	Non-calcaric	0.005
F0111	12876-0111	Chimombo	Moringa	Seed	Moringa_Seed			Haplic Luviso	Non-calcaric	0.005
F0112	12876-0112	Shoprite supermarket, central Lilongwe, near Sunbird Hotel	Rice	Grain	Rice_Grain	Polished	Cereals	Chromic Luvis	Non-calcaric	0.005
F0116	12876-0116	Billy Village, Chief's garden	Jews mallow	Leaf	Jews mallow_Leaf			Calcaric Camb	Calcaric	0.121752
F0117	12876-0117	Billy Village, Chief's garden	Amaranth	Leaf	Amaranth_Leaf		Leafy vegetable	Calcaric Camb	Calcaric	0.113263
F0118	12876-0118	Billy Village, Chief's garden	Moringa	Leaf	Moringa_Leaf		Leafy vegetable	Calcaric Camb	Calcaric	0.0046362
F0119	12876-0119	Billy Village, Chief's garden	Cowpea	Leaf	Cowpea_Leaf		Leafy vegetable	Calcaric Camb	Calcaric	0.122773
F0120	12876-0120	Billy Village, Chief's garden	Courgette	Leaf	Courgette_Leaf			Calcaric Camb	Calcaric	0.215705
F0125	12876-0125	Billy Village, villager field	Cassava	Root	Cassava_Root		Roots and tubers	Calcaric Camb	Calcaric	0.005
F0126	12876-0126	Billy Village, villager field	Sweet potato	Leaf	Sweet potato_Leaf		Leafy vegetable	Calcaric Camb	Calcaric	0.0761108
F0127	12876-0127	Billy Village, villager field	Cassava	Leaf	Cassava_Leaf		Leafy vegetable	Calcaric Camb	Calcaric	0.0522031
F0128	12876-0128	Billy Village, villager field	Okra	Leaf	Okra_Leaf		Leafy vegetable	Calcaric Camb	Calcaric	0.005
F0129	12876-0129	Goma Village	Pearl millet	Grain	Pearl millet_Grain		Cereals	Eutric Fluvis	Calcaric	0.005
F0130	12876-0130	Goma Village	Pearl millet	Grain	Pearl millet_Grain		Cereals	Eutric Fluvis	Calcaric	0.005
F0131	12876-0131	Goma Village	Sorghum	Grain	Sorghum_Grain		Cereals	Eutric Fluvis	Calcaric	0.005
F0138	12876-0138	Bereu	Cassava	Root	Cassava_Root		Roots and tubers	Eutric Fluvis	Calcaric	0.005
F0139	12876-0139	Bereu	Rice	Grain	Rice_Grain	Polished	Cereals	Eutric Fluvis	Calcaric	0.005
F0140	12876-0140	Bereu	Cabbage	Leaf	Cabbage_Leaf		Leafy vegetable	Eutric Fluvis	Calcaric	0.005
F0142	12876-0142	Bereu	Pumpkin	Leaf	Pumpkin_Leaf		Leafy vegetable	Eutric Fluvis	Calcaric	0.0364004
F0143	12876-0143	Bereu	Amaranth	Leaf	Amaranth_Leaf		Leafy vegetable	Eutric Fluvis	Calcaric	0.0347261
F0144	12876-0144	Bereu	Cabbage	Leaf	Cabbage_Leaf		Leafy vegetable	Eutric Fluvis	Calcaric	0.45103
F0145	12876-0145	Bereu	Sesame	Seed	Sesame_Seed			Eutric Fluvis	Calcaric	0.005
F0146	12876-0146	Bereu	Pumpkin	Seed	Pumpkin_Seed			Eutric Fluvis	Calcaric	0.005
F0147	12876-0147	Bereu	Bambara nut	Seed	Bambara nut_Seed		Legume	Eutric Fluvis	Calcaric	0.00494997
F0148	12876-0148	Bereu	Sunflower	Seed	Sunflower_Seed			Eutric Fluvis	Calcaric	0.005
F0149	12876-0149	Limbe, Mama and Papa's Garden, BCA	Avocado	Fruit	Avocado_Fruit		Fruit	Chromic Cambi	Non-calcaric	0.005
F0150	12876-0150	Limbe, Mama and Papa's Garden, BCA	Maize	Grain	Maize_Grain		Cereals	Chromic Cambi	Non-calcaric	0.0243747
F0152	12876-0152	Limbe, Mama and Papa's Garden, BCA	Pumpkin	Leaf	Pumpkin_Leaf		Leafy vegetable	Chromic Cambi	Non-calcaric	0
F0153	12876-0153	Limbe, Mama and Papa's Garden, BCA	Moringa	Leaf	Moringa_Leaf		Leafy vegetable	Chromic Cambi	Non-calcaric	0
F0154	12876-0154	Limbe, Mama and Papa's Garden, BCA	Moringa	Seed	Moringa_Seed			Chromic Cambi	Non-calcaric	0.0267487
F0155	12876-0155	Limbe, Mama and Papa's Garden, BCA	Cassava	Leaf	Cassava_Leaf		Leafy vegetable	Chromic Cambi	Non-calcaric	0.183951
F0156	12876-0156	Limbe, Mama and Papa's Garden, BCA	Bay	Leaf	Bay _Leaf			Chromic Cambi	Non-calcaric	0.173255
F0158	12876-0158	Limbe, Mama and Papa's Garden, BCA	Cauliflower	Leaf	Cauliflower_Leaf			Chromic Cambi	Non-calcaric	0.0479558
F0161	12876-0161	Limbe, Mama and Papa's Garden, BCA	Amaranth	Leaf	Amaranth_Leaf		Leafy vegetable	Chromic Cambi	Non-calcaric	0.100973
F0165	12876-0165	Tsangano	Gondorosi	Root	Gondorosi_Root			Chromic Luvis	Non-calcaric	0.0427269
F0167	12876-0167	Tsangano	Gondorosi	Root	Gondorosi_Root			Chromic Luvis	Non-calcaric	0.0904469
F1000	13074-0001	Mpamba	Tomato	Fruit	Tomato_Fruit		Fruit	Eutric Fluvis	Calcaric	0.0442647
F1001	13074-0002	Mpamba	Amaranth	Leaf	Amaranth_Leaf		Leafy vegetable	Eutric Fluvis	Calcaric	0.204942
F1002	13074-0003	Mpamba	Mustard	Leaf	Mustard_Leaf		Leafy vegetable	Eutric Fluvis	Calcaric	0.0870851
F1003	13074-0004	Mpamba	Pumpkin	Leaf	Pumpkin_Leaf		Leafy vegetable	Eutric Fluvis	Calcaric	0.181033
F1004	13074-0005	Mpamba	Sweet potato	Leaf	Sweet potato_Leaf		Leafy vegetable	Eutric Fluvis	Calcaric	0.228286
F1005	13074-0006	Mpamba	Maize	Grain	Maize_Grain		Cereals	Eutric Fluvis	Calcaric	0.00931071
F1006	13074-0007	Mpamba	Cassava	Leaf	Cassava_Leaf		Leafy vegetable	Eutric Fluvis	Calcaric	0.253511
F1007	13074-0008	Mpamba	Mthopha	Fruit	Mthopha_Fruit		Fruit	Eutric Fluvis	Calcaric	0.010771
F1008	13074-0009	Mpamba	Hibiscus	Leaf	Hibiscus_Leaf			Eutric Fluvis	Calcaric	0.148447
F1009	13074-0010	Msakavene	Tomato	Fruit	Tomato_Fruit		Fruit	Eutric Fluvis	Calcaric	0.0762511
F1010	13074-0011	Msakavene	Common bean	Seed	Common bean_Seed		Legume	Eutric Fluvis	Calcaric	0.00454604
F1011	13074-0012	Msakavene	Maize	Grain	Maize_Grain		Cereals	Eutric Fluvis	Calcaric	0.00193059
F1012	13074-0013	Chintheche	Cassava	Root	Cassava_Root		Roots and tubers	Haplic Lixiso	Non-calcaric	0.00808954
F1013	13074-0014	Chintheche	Cassava	Leaf	Cassava_Leaf		Leafy vegetable	Haplic Lixiso	Non-calcaric	0.127149
F1014	13074-0015	Chintheche	Cassava	Root	Cassava_Root	Fermented	Roots and tubers	Haplic Lixiso	Non-calcaric	0.00581385
F1015	13074-0016	Chintheche	Maize	Grain	Maize_Grain		Cereals	Haplic Lixiso	Non-calcaric	0.0020432
F1016	13074-0017	Chintheche	Sweet potato	Leaf	Sweet potato_Leaf		Leafy vegetable	Haplic Lixiso	Non-calcaric	0.513841
F1017	13074-0018	Puertete village	Papaya	Fruit	Papaya_Fruit		Fruit	Eutric Vertis	Calcaric	0.0268731
F1018	13074-0019	Puertete village	Mango	Fruit	Mango_Fruit		Fruit	Eutric Vertis	Calcaric	0.00770247
F1019	13074-0020	Puertete village	Cowpea	Seed	Cowpea_Seed		Legume	Eutric Vertis	Calcaric	0.00242203
F1020	13074-0021	Puertete village	Pumpkin	Leaf	Pumpkin_Leaf		Leafy vegetable	Eutric Vertis	Calcaric	0.247115
F1021	13074-0022	Puertete village	Maize	Grain	Maize_Grain		Cereals	Eutric Vertis	Calcaric	0.00256714
F1022	13074-0023	Puertete village	Blackberry?	Fruit	Blackberry?_Fruit			Eutric Vertis	Calcaric	0.0575997
F1024	13074-0025	Puertete village	Rice	Grain	Rice_Grain	Polished	Cereals	Eutric Vertis	Calcaric	0.0713912
F1025	13074-0026	Sani village	Maize	Grain	Maize_Grain		Cereals	Vertic Cambis	Calcaric	0.021851
F1026	13074-0027	Sani village	Rice	Grain	Rice_Grain	Polished	Cereals	Vertic Cambis	Calcaric	0.00768831
F1027	13074-0028	Sani village	Cassava	Leaf	Cassava_Leaf		Leafy vegetable	Vertic Cambis	Calcaric	0.18235
F1028	13074-0029	Sani village	Moringa	Leaf	Moringa_Leaf		Leafy vegetable	Vertic Cambis	Calcaric	0.0978852
F1029	13074-0030	Sani village	Pumpkin	Leaf	Pumpkin_Leaf		Leafy vegetable	Vertic Cambis	Calcaric	0.226761
F1030	13074-0031	Sani village	Cowpea	Seed	Cowpea_Seed		Legume	Vertic Cambis	Calcaric	0.00357908
F1031	13074-0032	Sani village	Cowpea	Leaf	Cowpea_Leaf		Leafy vegetable	Vertic Cambis	Calcaric	0.101808
F1032	13074-0033	Sani village	Okra	Leaf	Okra_Leaf		Leafy vegetable	Vertic Cambis	Calcaric	0.0926556
F1033	13074-0034	Sani village	Pigeon pea	Seed	Pigeon pea_Seed		Legume	Vertic Cambis	Calcaric	0.0124017
F1034	13074-0035	Sani village	Dorica bean	Seed	Dorica bean_Seed		Legume	Vertic Cambis	Calcaric	0.0103863
F1035	13074-0036	Sani village	Groundnut	Seed	Groundnut_Seed		Legume	Vertic Cambis	Calcaric	0.00812923
F1036	13074-0037	Sani village	Common bean	Seed	Common bean_Seed		Legume	Vertic Cambis	Calcaric	0.00861938
F1037	13074-0038	Sani village	Banana	Fruit	Banana_Fruit		Fruit	Vertic Cambis	Calcaric	0.0101591
F1038	13074-0039	Sani village	Papaya	Fruit	Papaya_Fruit		Fruit	Vertic Cambis	Calcaric	0.0214941
F1039	13074-0040	Sani village	Mango	Fruit	Mango_Fruit		Fruit	Vertic Cambis	Calcaric	0.0169874
F1040	13074-0041	Mkhukhi village	Jews mallow	Leaf	Jews mallow_Leaf			Eutric Vertis	Calcaric	0.128037
F1041	13074-0042	Mkhukhi village	Maize	Grain	Maize_Grain		Cereals	Eutric Vertis	Calcaric	0.0127475
F1042	13074-0043	Mkhukhi village	Groundnut	Seed	Groundnut_Seed		Legume	Eutric Vertis	Calcaric	0.0114649
F1043	13074-0044	Mkhukhi village	Hibiscus	Leaf	Hibiscus_Leaf			Eutric Vertis	Calcaric	0.122061
F1044	13074-0045	Mkhukhi village	Moringa	Leaf	Moringa_Leaf		Leafy vegetable	Eutric Vertis	Calcaric	0.088562
F1045	13074-0046	Mkhukhi village	Kala Kola	Leaf	Kala Kola_Leaf		Leafy vegetable	Eutric Vertis	Calcaric	0.214102
F1046	13074-0047	Mkhukhi village	Sweet potato	Leaf	Sweet potato_Leaf		Leafy vegetable	Eutric Vertis	Calcaric	0.681773
F1047	13074-0048	Mkhukhi village	Pumpkin	Leaf	Pumpkin_Leaf		Leafy vegetable	Eutric Vertis	Calcaric	0.465669
F1048	13074-0049	Mkhukhi village	Okra	Leaf	Okra_Leaf		Leafy vegetable	Eutric Vertis	Calcaric	0.0603443
F1049	13074-0050	Mkhukhi village	Cowpea	Seed	Cowpea_Seed		Legume	Eutric Vertis	Calcaric	0.0103761
F1050	13074-0051	Mkhukhi village	Cassava	Leaf	Cassava_Leaf		Leafy vegetable	Eutric Vertis	Calcaric	0.300803
F1051	13074-0052	Mkhukhi village	Mango	Fruit	Mango_Fruit		Fruit	Eutric Vertis	Calcaric	0.0179992
F1052	13074-0053	Mkhukhi village	Papaya	Fruit	Papaya_Fruit		Fruit	Eutric Vertis	Calcaric	0.0174854
F1053	13074-0054	Nadimba One	Okra	Fruit	Okra_Fruit			Haplic Luviso	Non-calcaric	0.0379508
F1054	13074-0055	Nadimba One	Common bean	Seed	Common bean_Seed		Legume	Haplic Luviso	Non-calcaric	0.0064802
F1055	13074-0056	Nadimba One	Pigeon pea	Seed	Pigeon pea_Seed		Legume	Haplic Luviso	Non-calcaric	0.00736799
F1056	13074-0057	Nadimba One	Finger millet	Grain	Finger millet_Grain		Cereals	Haplic Luviso	Non-calcaric	0.00178058
F1057	13074-0058	Nadimba One	Groundnut	Seed	Groundnut_Seed		Legume	Haplic Luviso	Non-calcaric	0.00449077
F1058	13074-0059	Nadimba One	Pumpkin	Leaf	Pumpkin_Leaf		Leafy vegetable	Haplic Luviso	Non-calcaric	0.121809
F1059	13074-0060	Nadimba One	Cowpea	Leaf	Cowpea_Leaf		Leafy vegetable	Haplic Luviso	Non-calcaric	0.0919448
F1060	13074-0061	Nadimba One	Masau	Fruit	Masau_Fruit		Fruit	Haplic Luviso	Non-calcaric	0.0357823
F1061	13074-0062	Nadimba One	Cassava	Leaf	Cassava_Leaf		Leafy vegetable	Haplic Luviso	Non-calcaric	0.157963
F1062	13074-0063	Nadimba One	Cowpea	Seed	Cowpea_Seed		Legume	Haplic Luviso	Non-calcaric	0.00471471
F1063	13074-0064	Nadimba One	Maize	Grain	Maize_Grain		Cereals	Haplic Luviso	Non-calcaric	0.005
F1064	13074-0065	Nadimba One	Mango	Fruit	Mango_Fruit		Fruit	Haplic Luviso	Non-calcaric	0.00949669
F1065	13074-0066	Nadimba One	Tomato	Fruit	Tomato_Fruit		Fruit	Haplic Luviso	Non-calcaric	0.0870101
F1066	13074-0067	Nadimba One	Soya	Seed	Soya_Seed		Legume	Haplic Luviso	Non-calcaric	0.00889147
F1067	13074-0068	Nadimba Two	Pumpkin	Fruit	Pumpkin_Fruit			Chromic Luvis	Non-calcaric	0.0475329
F1068	13074-0069	Nadimba Two	Pigeon pea	Seed	Pigeon pea_Seed		Legume	Chromic Luvis	Non-calcaric	0.00484786
F1069	13074-0070	Nadimba Two	Cowpea	Seed	Cowpea_Seed		Legume	Chromic Luvis	Non-calcaric	0.00709384
F1070	13074-0071	Nadimba Two	Maize	Grain	Maize_Grain		Cereals	Chromic Luvis	Non-calcaric	0.005
F1071	13074-0072	Nadimba Two	Groundnut	Seed	Groundnut_Seed		Legume	Chromic Luvis	Non-calcaric	0.00569502
F1072	13074-0073	Nadimba Two	Masau	Fruit	Masau_Fruit		Fruit	Chromic Luvis	Non-calcaric	0.0816276
F1073	13074-0074	Nadimba Two	African gum fruit	Fruit	African gum fruit_Fruit			Chromic Luvis	Non-calcaric	0.0157682
F1074	13074-0075	Nadimba Two	Sorghum	Grain	Sorghum_Grain		Cereals	Chromic Luvis	Non-calcaric	0.019312
F1075	13074-0076	Nadimba Two	Lime	Fruit	Lime_Fruit		Fruit	Chromic Luvis	Non-calcaric	0.00324939
F1076	13074-0077	Nadimba Two	Onion	Bulb	Onion_Bulb			Chromic Luvis	Non-calcaric	0.0116796
F1077	13074-0078	Nadimba Two	Tomato	Fruit	Tomato_Fruit		Fruit	Chromic Luvis	Non-calcaric	0.0342122
F1078	13074-0079	Nadimba Two	Cabbage	Leaf	Cabbage_Leaf		Leafy vegetable	Chromic Luvis	Non-calcaric	0.0332472
F1079	13074-0080	Nadimba Two	Moringa	Leaf	Moringa_Leaf		Leafy vegetable	Chromic Luvis	Non-calcaric	0.0967457
F1080	13074-0081	Nadimba Two	Mango	Fruit	Mango_Fruit		Fruit	Chromic Luvis	Non-calcaric	0.0126271
F1081	13074-0082	Katuli village	Maize	Grain	Maize_Grain		Cereals	Haplic Lixiso	Non-calcaric	0.000678126
F1082	13074-0083	Katuli village	Common bean	Seed	Common bean_Seed		Legume	Haplic Lixiso	Non-calcaric	0.00640752
F1083	13074-0084	Katuli village	Sorghum	Grain	Sorghum_Grain		Cereals	Haplic Lixiso	Non-calcaric	0.0109129
F1084	13074-0085	Katuli village	Bambara nut	Seed	Bambara nut_Seed		Legume	Haplic Lixiso	Non-calcaric	0.0379359
F1085	13074-0086	Katuli village	Cowpea	Seed	Cowpea_Seed		Legume	Haplic Lixiso	Non-calcaric	0.0136152
F1086	13074-0087	Katuli village	Cowpea	Seed	Cowpea_Seed		Legume	Haplic Lixiso	Non-calcaric	0.0183585
F1087	13074-0088	Katuli village	Mango	Fruit	Mango_Fruit		Fruit	Haplic Lixiso	Non-calcaric	0.0102042
F1088	13074-0089	Katuli village	Groundnut	Seed	Groundnut_Seed		Legume	Haplic Lixiso	Non-calcaric	0.102131
F1089	13074-0090	Katuli village	Soya	Seed	Soya_Seed		Legume	Haplic Lixiso	Non-calcaric	0.00572527
F1090	13074-0091	Katuli village	Sweet potato	Tuber	Sweet potato_Tuber		Roots and tubers	Haplic Lixiso	Non-calcaric	0.00627978
F1091	13074-0092	Katuli village	Tomato	Fruit	Tomato_Fruit		Fruit	Haplic Lixiso	Non-calcaric	0.0261319
F1093	13074-0094	Katuli village	Masuku	Fruit	Masuku_Fruit		Fruit	Haplic Lixiso	Non-calcaric	0.005
F1094	13074-0095	Katuli village	Masuku	Fruit	Masuku_Fruit		Fruit	Haplic Lixiso	Non-calcaric	0.00355698
F1095	13074-0096	Ntiya dambo garden	Mustard	Leaf	Mustard_Leaf		Leafy vegetable	Chromic Luvis	Non-calcaric	0.1031
F1096	13074-0097	Ntiya dambo garden	Rape	Leaf	Rape_Leaf		Leafy vegetable	Chromic Luvis	Non-calcaric	0.04833
F1097	13074-0098	Ntiya dambo garden	Pumpkin	Leaf	Pumpkin_Leaf		Leafy vegetable	Chromic Luvis	Non-calcaric	0.130465
F1098	13074-0099	Ntiya dambo garden	Cabbage	Leaf	Cabbage_Leaf		Leafy vegetable	Chromic Luvis	Non-calcaric	0.134505
F1099	13074-0100	Ntiya dambo garden	Tomato	Fruit	Tomato_Fruit		Fruit	Chromic Luvis	Non-calcaric	0.0344423
F1100	13074-0101	Malika village	Cassava	Leaf	Cassava_Leaf		Leafy vegetable	Chromic Luvis	Non-calcaric	0.448902
F1101	13074-0102	Malika village	Sorghum	Grain	Sorghum_Grain		Cereals	Chromic Luvis	Non-calcaric	0.0151529
F1102	13074-0103	Malika village	Groundnut	Seed	Groundnut_Seed		Legume	Chromic Luvis	Non-calcaric	0.00817621
F1103	13074-0104	Malika village	Maize	Grain	Maize_Grain		Cereals	Chromic Luvis	Non-calcaric	0.00170191
F1104	13074-0105	Malika village	Pigeon pea	Seed	Pigeon pea_Seed		Legume	Chromic Luvis	Non-calcaric	0.00666922
F1105	13074-0106	Malika village	Banana	Fruit	Banana_Fruit		Fruit	Chromic Luvis	Non-calcaric	0.00801572
F1106	13074-0107	Malika village	Guava	Fruit	Guava_Fruit		Fruit	Chromic Luvis	Non-calcaric	0.00815262
F1107	13074-0108	Malika village	Cassava	Root	Cassava_Root		Roots and tubers	Chromic Luvis	Non-calcaric	0.0244856
F1108	13074-0109	Chilambe village	Mango	Fruit	Mango_Fruit		Fruit	Chromic Luvis	Non-calcaric	0.0125089
F1109	13074-0110	Chilambe village	Rice	Grain	Rice_Grain	Polished	Cereals	Chromic Luvis	Non-calcaric	0.00510503
F1110	13074-0111	Chilambe village	Groundnut	Seed	Groundnut_Seed		Legume	Chromic Luvis	Non-calcaric	0.0107235
F1111	13074-0112	Chilambe village	Common bean	Seed	Common bean_Seed		Legume	Chromic Luvis	Non-calcaric	0.010982
F1112	13074-0113	Chilambe village	Pigeon pea	Seed	Pigeon pea_Seed		Legume	Chromic Luvis	Non-calcaric	0.0119269
F1113	13074-0114	Chilambe village	Maize	Grain	Maize_Grain		Cereals	Chromic Luvis	Non-calcaric	0.00815504
F1114	13074-0115	Chilambe village	Sorghum	Grain	Sorghum_Grain		Cereals	Chromic Luvis	Non-calcaric	0.0128743
F1115	13074-0116	Chilambe village	Cassava	Leaf	Cassava_Leaf		Leafy vegetable	Chromic Luvis	Non-calcaric	0.767952
F1116	13074-0117	Mangochi	Coconut	Flesh	Coconut_Flesh			Cambic Arenos	Non-calcaric	5.02527
F1118	13074-0119	Billy village	Tove	Leaf	Tove_Leaf		Leafy vegetable	Calcaric Camb	Calcaric	0.434473
F1119	13074-0120	Billy village	Pearl millet	Grain	Pearl millet_Grain		Cereals	Calcaric Camb	Calcaric	0.0313745
F1120	13074-0121	Billy village	Pearl millet	Grain	Pearl millet_Grain		Cereals	Calcaric Camb	Calcaric	0.165395
F1121	13074-0122	Billy village	Sorghum	Grain	Sorghum_Grain		Cereals	Calcaric Camb	Calcaric	0.00829822
F1122	13074-0123	Billy village	Moringa	Leaf	Moringa_Leaf		Leafy vegetable	Calcaric Camb	Calcaric	0.135111
F1123	13074-0124	Billy village	Tove	Leaf	Tove_Leaf		Leafy vegetable	Calcaric Camb	Calcaric	0.187408
F1124	13074-0125	Billy village	Cassava	Leaf	Cassava_Leaf		Leafy vegetable	Calcaric Camb	Calcaric	0.340168
F1125	13074-0126	Billy village	Tove	Leaf	Tove_Leaf		Leafy vegetable	Calcaric Camb	Calcaric	0.196256
F1126	13074-0127	Billy village	Pearl millet	Grain	Pearl millet_Grain		Cereals	Calcaric Camb	Calcaric	0.00465445
F1127	13074-0128	Billy village	Maize	Grain	Maize_Grain		Cereals	Calcaric Camb	Calcaric	0.005
F1128	13074-0129	Billy village	Sorghum	Grain	Sorghum_Grain		Cereals	Calcaric Camb	Calcaric	0.0100601
F1129	13074-0130	Billy village	Okra	Fruit	Okra_Fruit			Calcaric Camb	Calcaric	0.0180758
F1130	13074-0131	Billy village	Pumpkin	Leaf	Pumpkin_Leaf		Leafy vegetable	Calcaric Camb	Calcaric	0.427477
F1131	13074-0132	Billy village	Pearl millet	Grain	Pearl millet_Grain		Cereals	Calcaric Camb	Calcaric	0.00398663
F1132	13074-0133	Billy village	Sorghum	Grain	Sorghum_Grain		Cereals	Calcaric Camb	Calcaric	0.0102823
F1133	13074-0134	Billy village	Maize	Grain	Maize_Grain		Cereals	Calcaric Camb	Calcaric	0.005
F1134	13074-0135	Billy village	Sorghum	Grain	Sorghum_Grain		Cereals	Calcaric Camb	Calcaric	0.00503355
F1135	13074-0136	Billy village	Sorghum	Grain	Sorghum_Grain		Cereals	Calcaric Camb	Calcaric	0.00506678
F1136	13074-0137	Billy village	Pearl millet	Grain	Pearl millet_Grain		Cereals	Calcaric Camb	Calcaric	0.00660562
F1137	13074-0138	Billy village	Tove	Leaf	Tove_Leaf		Leafy vegetable	Calcaric Camb	Calcaric	0.246576
F1138	13074-0139	Billy village	Tove	Leaf	Tove_Leaf		Leafy vegetable	Calcaric Camb	Calcaric	0.222395
F1139	13074-0140	Billy village	Sorghum	Grain	Sorghum_Grain		Cereals	Calcaric Camb	Calcaric	0.005
F1140	13074-0141	Billy village	Pearl millet	Grain	Pearl millet_Grain		Cereals	Calcaric Camb	Calcaric	0.005
F1141	13074-0142	Billy village	Tove	Leaf	Tove_Leaf		Leafy vegetable	Calcaric Camb	Calcaric	0.192536
F1142	13074-0143	Billy village	Moringa	Leaf	Moringa_Leaf		Leafy vegetable	Calcaric Camb	Calcaric	0.112998
F1143	13074-0144	Billy village	Pearl millet	Grain	Pearl millet_Grain		Cereals	Calcaric Camb	Calcaric	0.00581073
F1144	13074-0145	Billy village	Cowpea	Seed	Cowpea_Seed		Legume	Calcaric Camb	Calcaric	0.0268712
F1145	13074-0146	Billy village	Sorghum	Grain	Sorghum_Grain		Cereals	Calcaric Camb	Calcaric	0.00239561
F1146	13074-0147	Billy village	Pearl millet	Grain	Pearl millet_Grain		Cereals	Calcaric Camb	Calcaric	0.00881924
F1147	13074-0148	Billy village	Moringa	Leaf	Moringa_Leaf		Leafy vegetable	Calcaric Camb	Calcaric	0.0897293
F1148	13074-0149	Moses village	Tove	Leaf	Tove_Leaf		Leafy vegetable	Calcaric Camb	Calcaric	0.189107
F1149	13074-0150	Moses village	Sorghum	Grain	Sorghum_Grain		Cereals	Calcaric Camb	Calcaric	0.0117291
F1150	13074-0151	Moses village	Pearl millet	Grain	Pearl millet_Grain		Cereals	Calcaric Camb	Calcaric	0.00259591
F1151	13074-0152	Moses village	Cowpea	Seed	Cowpea_Seed		Legume	Calcaric Camb	Calcaric	0.00515395
F1152	13074-0153	Chikango village	Moringa	Leaf	Moringa_Leaf		Leafy vegetable	Calcaric Camb	Calcaric	0.145296
F1153	13074-0154	Chikango village	Cowpea	Seed	Cowpea_Seed		Legume	Calcaric Camb	Calcaric	0.005
F1154	13074-0155	Chikango village	Cowpea	Leaf	Cowpea_Leaf		Leafy vegetable	Calcaric Camb	Calcaric	0.183209
F1155	13074-0156	Chikango village	Pearl millet	Grain	Pearl millet_Grain		Cereals	Calcaric Camb	Calcaric	0.005
F1156	13074-0157	Chikango village	Sorghum	Grain	Sorghum_Grain		Cereals	Calcaric Camb	Calcaric	0.005
F1157	13074-0158	Chikango village	Cowpea	Seed	Cowpea_Seed		Legume	Calcaric Camb	Calcaric	0.005
F1158	13074-0159	Billy village	Pearl millet	Grain	Pearl millet_Grain		Cereals	Calcaric Camb	Calcaric	0.005
F1159	13074-0160	Billy village	Sorghum	Grain	Sorghum_Grain		Cereals	Calcaric Camb	Calcaric	0.0116131
F1160	13074-0161	Billy village	Tove	Leaf	Tove_Leaf		Leafy vegetable	Calcaric Camb	Calcaric	0.238222
F1161	13074-0162	Chifundo village	Pearl millet	Grain	Pearl millet_Grain		Cereals	Calcaric Camb	Calcaric	0.00751797
F1162	13074-0163	Chifundo village	Sorghum	Grain	Sorghum_Grain		Cereals	Calcaric Camb	Calcaric	0.0080164
F1163	13074-0164	Billy village	Cowpea	Seed	Cowpea_Seed		Legume	Calcaric Camb	Calcaric	0.0210583
F1164	13074-0165	Billy village	Pearl millet	Grain	Pearl millet_Grain		Cereals	Calcaric Camb	Calcaric	0.009417
F1165	13074-0166	Chifundo village	Sorghum	Grain	Sorghum_Grain		Cereals	Calcaric Camb	Calcaric	0.0107565
F1166	13074-0167	Chifundo village	Tove	Leaf	Tove_Leaf		Leafy vegetable	Calcaric Camb	Calcaric	0.197382
F1167	13074-0168	Chifundo village	Maize	Grain	Maize_Grain		Cereals	Calcaric Camb	Calcaric	0.00778751
F1168	13074-0169	Chifundo village	Tove	Leaf	Tove_Leaf		Leafy vegetable	Calcaric Camb	Calcaric	0.172745
F1169	13074-0170	Chifundo village	Pearl millet	Grain	Pearl millet_Grain		Cereals	Calcaric Camb	Calcaric	0.00844572
F1170	13074-0171	Moses village	Sorghum	Grain	Sorghum_Grain		Cereals	Calcaric Camb	Calcaric	0.103416
F1171	13074-0172	Moses village	Cowpea	Seed	Cowpea_Seed		Legume	Calcaric Camb	Calcaric	0.0316175
F1172	13074-0173	Chifundo village	Maize	Grain	Maize_Grain		Cereals	Calcaric Camb	Calcaric	0.005
F1173	13074-0174	Chifundo village	Pearl millet	Grain	Pearl millet_Grain		Cereals	Calcaric Camb	Calcaric	0.0103861
F1174	13074-0175	Chifundo village	Sorghum	Grain	Sorghum_Grain		Cereals	Calcaric Camb	Calcaric	0.00560114
F1175	13074-0176	Chifundo village	Pearl millet	Grain	Pearl millet_Grain		Cereals	Calcaric Camb	Calcaric	0.00815505
F1176	13074-0177	Chifundo village	Sorghum	Grain	Sorghum_Grain		Cereals	Calcaric Camb	Calcaric	0.00730255
F1177	13074-0178	Chifundo village	Tove	Leaf	Tove_Leaf		Leafy vegetable	Calcaric Camb	Calcaric	0.199935
F1178	13074-0179	Chifundo village	Cowpea	Seed	Cowpea_Seed		Legume	Calcaric Camb	Calcaric	0.00583306
F1179	13074-0180	Chifundo village	Pearl millet	Grain	Pearl millet_Grain		Cereals	Calcaric Camb	Calcaric	0.00552457
F1180	13074-0181	Chifundo village	Sorghum	Grain	Sorghum_Grain		Cereals	Calcaric Camb	Calcaric	0.0101348
F1181	13074-0182	Chifundo village	Bean	Leaf	Bean_Leaf		Leafy vegetable	Calcaric Camb	Calcaric	0.479724
F1182	13074-0183	Moses village	Sorghum	Grain	Sorghum_Grain		Cereals	Calcaric Camb	Calcaric	0.00802628
F1183	13074-0184	Moses village	Tove	Leaf	Tove_Leaf		Leafy vegetable	Calcaric Camb	Calcaric	0.264203
F1184	13074-0185	Moses village	Sorghum	Grain	Sorghum_Grain		Cereals	Calcaric Camb	Calcaric	0.0102288
F1185	13074-0186	Moses village	Pearl millet	Grain	Pearl millet_Grain		Cereals	Calcaric Camb	Calcaric	0.00852189
F1186	13074-0187	Moses village	Sorghum	Grain	Sorghum_Grain		Cereals	Calcaric Camb	Calcaric	0.0127942
F1187	13074-0188	Chikango village	Maize	Grain	Maize_Grain		Cereals	Calcaric Camb	Calcaric	0.0060073
F1188	13074-0189	Chikango village	Moringa	Leaf	Moringa_Leaf		Leafy vegetable	Calcaric Camb	Calcaric	0.124214
F1189	13074-0190	Chikango village	Cowpea	Seed	Cowpea_Seed		Legume	Calcaric Camb	Calcaric	0.00394581
F1190	13074-0191	Chikango village	Sorghum	Grain	Sorghum_Grain		Cereals	Calcaric Camb	Calcaric	0.00915572
F1191	13074-0192	Moses village	Sorghum	Grain	Sorghum_Grain		Cereals	Calcaric Camb	Calcaric	0.00643122
F1192	13074-0193	Moses village	Pearl millet	Grain	Pearl millet_Grain		Cereals	Calcaric Camb	Calcaric	0.00853552
F1193	13074-0194	Moses village	Tove	Leaf	Tove_Leaf		Leafy vegetable	Calcaric Camb	Calcaric	0.151544
F1194	13074-0195	Chifundo village	Bean	Leaf	Bean_Leaf		Leafy vegetable	Calcaric Camb	Calcaric	0.197488
F1195	13074-0196	Chifundo village	Maize	Grain	Maize_Grain		Cereals	Calcaric Camb	Calcaric	0.00407448
F1196	13074-0197	Chifundo village	Tove	Leaf	Tove_Leaf		Leafy vegetable	Calcaric Camb	Calcaric	0.159002
F1197	13074-0198	Chifundo village	Maize	Grain	Maize_Grain		Cereals	Calcaric Camb	Calcaric	0.00266838
F1198	13074-0199	Chifundo village	Cowpea	Seed	Cowpea_Seed		Legume	Calcaric Camb	Calcaric	0.0111999
F1199	13074-0200	Chikango village	Pearl millet	Grain	Pearl millet_Grain		Cereals	Calcaric Camb	Calcaric	0.00959059
F1200	13074-0201	Chikango village	Bean	Leaf	Bean_Leaf		Leafy vegetable	Calcaric Camb	Calcaric	0.202392
F1201	13074-0202	Chifundo village	Sorghum	Grain	Sorghum_Grain		Cereals	Calcaric Camb	Calcaric	0.0102632
F1202	13074-0203	Chifundo village	Tove	Leaf	Tove_Leaf		Leafy vegetable	Calcaric Camb	Calcaric	0.105296
F1203	13074-0204	Moyenti village	Sorghum	Grain	Sorghum_Grain		Cereals	Calcaric Camb	Calcaric	0.0136846
F1204	13074-0205	Moyenti village	Pearl millet	Grain	Pearl millet_Grain		Cereals	Calcaric Camb	Calcaric	0.0102513
F1205	13074-0206	Chifundo village	Maize	Grain	Maize_Grain		Cereals	Calcaric Camb	Calcaric	0.00267722
F1206	13074-0207	Chifundo village	Sorghum	Grain	Sorghum_Grain		Cereals	Calcaric Camb	Calcaric	0.0144666
F1207	13074-0208	Chifundo village	Tove	Leaf	Tove_Leaf		Leafy vegetable	Calcaric Camb	Calcaric	0.167105
F1208	13074-0209	Chifundo village	Tove	Leaf	Tove_Leaf		Leafy vegetable	Calcaric Camb	Calcaric	0.150234
F1209	13074-0210	Chifundo village	Maize	Grain	Maize_Grain		Cereals	Calcaric Camb	Calcaric	0.00508864
F1210	13074-0211	Chifundo village	Sorghum	Grain	Sorghum_Grain		Cereals	Calcaric Camb	Calcaric	0.0152249
F1211	13074-0212	Moses village	Sorghum	Grain	Sorghum_Grain		Cereals	Calcaric Camb	Calcaric	0.00590845
F1212	13074-0213	Moses village	Pearl millet	Grain	Pearl millet_Grain		Cereals	Calcaric Camb	Calcaric	0.00632825
F1213	13074-0214	Moyenti village	Sorghum	Grain	Sorghum_Grain		Cereals	Calcaric Camb	Calcaric	0.00159896
F1214	13074-0215	Moyenti village	Pearl millet	Grain	Pearl millet_Grain		Cereals	Calcaric Camb	Calcaric	0.0157257
F1215	13074-0216	Chifundo village	Sorghum	Grain	Sorghum_Grain		Cereals	Calcaric Camb	Calcaric	0.0832956
F1216	13074-0217	Chifundo village	Pearl millet	Grain	Pearl millet_Grain		Cereals	Calcaric Camb	Calcaric	0.00913267
F1217	13074-0218	Chifundo village	Moringa	Leaf	Moringa_Leaf		Leafy vegetable	Calcaric Camb	Calcaric	0.00456977
F1218	13074-0219	Chikango village	Pearl millet	Grain	Pearl millet_Grain		Cereals	Calcaric Camb	Calcaric	0.00513488
F1219	13074-0220	Chikango village	Moringa	Leaf	Moringa_Leaf		Leafy vegetable	Calcaric Camb	Calcaric	0.222039
F1220	13074-0221	Billy village	Cowpea	Seed	Cowpea_Seed		Legume	Calcaric Camb	Calcaric	0.000258987
F1221	13074-0222	Billy village	Pearl millet	Grain	Pearl millet_Grain		Cereals	Calcaric Camb	Calcaric	0.00901929
F1222	13074-0223	Billy village	Pearl millet	Grain	Pearl millet_Grain		Cereals	Calcaric Camb	Calcaric	0.0161844
F1223	13074-0224	Billy village	Bean	Seed	Bean_Seed		Legume	Calcaric Camb	Calcaric	0.0041383
F1224	13074-0225	Moses village	Pearl millet	Grain	Pearl millet_Grain		Cereals	Calcaric Camb	Calcaric	0.005
F1225	13074-0226	Moses village	Sorghum	Grain	Sorghum_Grain		Cereals	Calcaric Camb	Calcaric	0.0114989
F1226	13074-0227	Chikango village	Maize	Grain	Maize_Grain		Cereals	Calcaric Camb	Calcaric	0.00532259
F1227	13074-0228	Chikango village	Pearl millet	Grain	Pearl millet_Grain		Cereals	Calcaric Camb	Calcaric	0.00807135
F1228	13074-0229	Chikango village	Cowpea	Leaf	Cowpea_Leaf		Leafy vegetable	Calcaric Camb	Calcaric	1.03885
F1229	13074-0230	Chikango village	Mango	Fruit	Mango_Fruit		Fruit	Calcaric Camb	Calcaric	0.005
F1230	13074-0231	Chikango village	Cowpea	Leaf	Cowpea_Leaf		Leafy vegetable	Calcaric Camb	Calcaric	0.371466
F1231	13074-0232	Chamwaka village	Pearl millet	Grain	Pearl millet_Grain		Cereals	Calcaric Camb	Calcaric	0.005
F1232	13074-0233	Chamwaka village	Sorghum	Grain	Sorghum_Grain		Cereals	Calcaric Camb	Calcaric	0.005
F1233	13074-0234	Moses village	Tove	Leaf	Tove_Leaf		Leafy vegetable	Calcaric Camb	Calcaric	0.167908
F1234	13074-0235	Moses village	Pearl millet	Grain	Pearl millet_Grain		Cereals	Calcaric Camb	Calcaric	0.005
F1235	13074-0236	Moses village	Tove	Leaf	Tove_Leaf		Leafy vegetable	Calcaric Camb	Calcaric	0.134564
F1236	13074-0237	Moses village	Pearl millet	Grain	Pearl millet_Grain		Cereals	Calcaric Camb	Calcaric	0.0153973
F1237	13074-0238	Chikango village	Sorghum	Grain	Sorghum_Grain		Cereals	Calcaric Camb	Calcaric	0.105552
F1238	13074-0239	Chikango village	Moringa	Leaf	Moringa_Leaf		Leafy vegetable	Calcaric Camb	Calcaric	0.129389
F1239	13074-0240	Chamwaka village	Sorghum	Grain	Sorghum_Grain		Cereals	Calcaric Camb	Calcaric	0.00911716
F1240	13074-0241	Chamwaka village	Pearl millet	Grain	Pearl millet_Grain		Cereals	Calcaric Camb	Calcaric	0.0110883
F1241	13074-0242	Chamwaka village	Pearl millet	Grain	Pearl millet_Grain		Cereals	Calcaric Camb	Calcaric	0.017261
F1242	13074-0243	Chamwaka village	Sorghum	Grain	Sorghum_Grain		Cereals	Calcaric Camb	Calcaric	0.005
F1243	13074-0244	Moyenti village	Maize	Grain	Maize_Grain		Cereals	Calcaric Camb	Calcaric	0.005
F1244	13074-0245	Moyenti village	Tove	Leaf	Tove_Leaf		Leafy vegetable	Calcaric Camb	Calcaric	0.230461
F1245	13074-0246	Moyenti village	Sorghum	Grain	Sorghum_Grain		Cereals	Calcaric Camb	Calcaric	0.0118864
F1246	13074-0247	Moyenti village	Pearl millet	Grain	Pearl millet_Grain		Cereals	Calcaric Camb	Calcaric	0.0276095
F1247	13074-0248	Moyenti village	Pearl millet	Grain	Pearl millet_Grain		Cereals	Calcaric Camb	Calcaric	0.0475695
F1248	13074-0249	Moyenti village	Sorghum	Grain	Sorghum_Grain		Cereals	Calcaric Camb	Calcaric	0.0183135
F1249	13074-0250	Chamwaka village	Pearl millet	Grain	Pearl millet_Grain		Cereals	Calcaric Camb	Calcaric	0.005
F1250	13074-0251	Chamwaka village	Sorghum	Grain	Sorghum_Grain		Cereals	Calcaric Camb	Calcaric	0.018171
F1251	13074-0252	Chifundo village	Moringa	Leaf	Moringa_Leaf		Leafy vegetable	Calcaric Camb	Calcaric	0.147833
F1252	13074-0253	Chifundo village	Bean	Seed	Bean_Seed		Legume	Calcaric Camb	Calcaric	0.005
F1253	13074-0254	Billy village	Swiss chard	Leaf	Swiss chard_Leaf		Leafy vegetable	Calcaric Camb	Calcaric	0.155364
F1254	13074-0255	Billy village	Sweet potato	Leaf	Sweet potato_Leaf		Leafy vegetable	Calcaric Camb	Calcaric	0.68564
F1255	13074-0256	Billy village	Moringa	Pod	Moringa_Pod			Calcaric Camb	Calcaric	0.112143
F1256	13074-0257	Chinombo Jere village	Rape	Leaf	Rape_Leaf		Leafy vegetable	Leptosols	*	1.02278
F1257	13074-0258	Chinombo Jere village	Finger millet	Grain	Finger millet_Grain		Cereals	Leptosols	*	0.0897748
F1258	13074-0259	Chinombo Jere village	Bambara nut	Seed	Bambara nut_Seed		Legume	Leptosols	*	0.0933315
F1259	13074-0260	Chinombo Jere village	Maize	Grain	Maize_Grain	ufa woyera/granmill	Cereals	Leptosols	*	0.0835843
F1260	13074-0261	Chinombo Jere village	Maize	Grain	Maize_Grain		Cereals	Leptosols	*	0.11932
F1261	13074-0262	Bandawe Tembo village	Maize	Grain	Maize_Grain	ufa woyera/granmill	Cereals	Leptosols	*	0.005
F1262	13074-0263	Bandawe Tembo village	Cabbage	Leaf	Cabbage_Leaf		Leafy vegetable	Leptosols	*	0.295415
F1263	13074-0264	Bandawe Tembo village	Bambara nut	Seed	Bambara nut_Seed		Legume	Leptosols	*	0.0906497
F1264	13074-0265	Bandawe Tembo village	Cassava	Leaf	Cassava_Leaf		Leafy vegetable	Leptosols	*	0.302954
F1265	13074-0266	Bandawe Tembo village	Maize	Grain	Maize_Grain		Cereals	Leptosols	*	0.0731888
F1266	13074-0267	Chinombo Jere village	Rape	Leaf	Rape_Leaf		Leafy vegetable	Leptosols	*	0.2016
F1267	13074-0268	Chinombo Jere village	Bean	Seed	Bean_Seed		Legume	Leptosols	*	0.0925151
F1268	13074-0269	Chinombo Jere village	Maize	Grain	Maize_Grain		Cereals	Leptosols	*	0.0905678
F1269	13074-0270	Chinombo Jere village	Finger millet	Grain	Finger millet_Grain		Cereals	Leptosols	*	0.0847502
F1270	13074-0271	Chinombo Jere village	Maize	Grain	Maize_Grain	ufa woyera/granmill	Cereals	Leptosols	*	0.0885933
F1271	13074-0272	Yeseye Jere village	Bean	Seed	Bean_Seed		Legume	Leptosols	*	0.0713228
F1272	13074-0273	Yeseye Jere village	Maize	Grain	Maize_Grain		Cereals	Leptosols	*	0.0875852
F1273	13074-0274	Yeseye Jere village	Soya	Seed	Soya_Seed		Legume	Leptosols	*	0.12164
F1274	13074-0275	Yeseye Jere village	Maize	Grain	Maize_Grain	ufa woyera/granmill	Cereals	Leptosols	*	0.0847259
F1275	13074-0276	Yeseye Jere village	Pea	Seed	Pea_Seed		Legume	Leptosols	*	0.0660746
F1276	13074-0277	Bandawe Tembo village	Sweet potato	Leaf	Sweet potato_Leaf		Leafy vegetable	Leptosols	*	0.666363
F1277	13074-0278	Bandawe Tembo village	Bambara nut	Seed	Bambara nut_Seed		Legume	Leptosols	*	0.000992917
F1278	13074-0279	Bandawe Tembo village	Maize	Grain	Maize_Grain		Cereals	Leptosols	*	0.005
F1279	13074-0280	Bandawe Tembo village	Bean	Seed	Bean_Seed		Legume	Leptosols	*	-0.0173064
F1280	13074-0281	Bandawe Tembo village	Rice	Grain	Rice_Grain	Polished	Cereals	Leptosols	*	0.005
F1281	13074-0282	Bandawe Tembo village	Maize	Grain	Maize_Grain	ufa woyera/granmill	Cereals	Leptosols	*	0.005
F1282	13074-0283	Yeseye Jere village	Okra	Leaf	Okra_Leaf		Leafy vegetable	Leptosols	*	0.109293
F1283	13074-0284	Yeseye Jere village	Groundnut	Seed	Groundnut_Seed		Legume	Leptosols	*	0.005
F1284	13074-0285	Yeseye Jere village	Maize	Grain	Maize_Grain	ufa woyera/granmill	Cereals	Leptosols	*	0.005
F1285	13074-0286	Yeseye Jere village	Soya	Seed	Soya_Seed		Legume	Leptosols	*	-0.0149499
F1286	13074-0287	Yeseye Jere village	Finger millet	Grain	Finger millet_Grain		Cereals	Leptosols	*	0.0849509
F1287	13074-0288	Yeseye Jere village	Black jack	Leaf	Black jack_Leaf		Leafy vegetable	Leptosols	*	0.35013
F1288	13074-0289	Yeseye Jere village	Finger millet	Grain	Finger millet_Grain		Cereals	Leptosols	*	0.0264016
F1289	13074-0290	Yeseye Jere village	Maize	Grain	Maize_Grain		Cereals	Leptosols	*	0.0218576
F1290	13074-0291	Yeseye Jere village	Sweet potato	Leaf	Sweet potato_Leaf		Leafy vegetable	Leptosols	*	0.916858
F1291	13074-0292	Yeseye Jere village	Papaya	Fruit	Papaya_Fruit		Fruit	Leptosols	*	0.017336
F1292	13074-0293	Yeseye Jere village	Pumpkin	Seed	Pumpkin_Seed			Leptosols	*	0.0059888
F1293	13074-0294	Yeseye Jere village	Maize	Grain	Maize_Grain	ufa woyera/granmill	Cereals	Leptosols	*	0.005
F1294	13074-0295	Bandawe Tembo village	Maize	Grain	Maize_Grain		Cereals	Leptosols	*	0.005
F1295	13074-0296	Bandawe Tembo village	Bambara nut	Seed	Bambara nut_Seed		Legume	Leptosols	*	0.005
F1296	13074-0297	Bandawe Tembo village	Maize	Grain	Maize_Grain		Cereals	Leptosols	*	0.005
F1297	13074-0298	Bandawe Tembo village	Cabbage	Leaf	Cabbage_Leaf		Leafy vegetable	Leptosols	*	0.219243
F1298	13074-0299	Bandawe Tembo village	Maize	Grain	Maize_Grain		Cereals	Leptosols	*	0.005
F1299	13074-0300	Bandawe Tembo village	Finger millet	Grain	Finger millet_Grain		Cereals	Leptosols	*	0.005
F1300	13074-0301	Bandawe Tembo village	Black jack	Leaf	Black jack_Leaf		Leafy vegetable	Leptosols	*	0.340848
F1301	13074-0302	Bandawe Tembo village	Rape	Leaf	Rape_Leaf		Leafy vegetable	Leptosols	*	0.0981872
F1302	13074-0303	Bandawe Tembo village	Soya	Seed	Soya_Seed		Legume	Leptosols	*	0.01672
F1303	13074-0304	Bandawe Tembo village	Maize	Grain	Maize_Grain	ufa woyera/granmill	Cereals	Leptosols	*	0.005
F1304	13074-0305	Bandawe Tembo village	Maize	Grain	Maize_Grain	ufa woyera/granmill	Cereals	Leptosols	*	0.0053824
F1305	13074-0306	Bandawe Tembo village	Maize	Grain	Maize_Grain	ufa woyera/granmill	Cereals	Leptosols	*	0.005
F1306	13074-0307	Bandawe Tembo village	Maize	Grain	Maize_Grain		Cereals	Leptosols	*	0.005
F1307	13074-0308	Bandawe Tembo village	Dorica bean	Seed	Dorica bean_Seed		Legume	Leptosols	*	0.005
F1308	13074-0309	Bandawe Tembo village	Sweet potato	Leaf	Sweet potato_Leaf		Leafy vegetable	Leptosols	*	0.62096
F1309	13074-0310	Kenane Shawa village	Soya	Seed	Soya_Seed		Legume	Leptosols	*	0.04284
F1310	13074-0311	Kenane Shawa village	Cassava	Leaf	Cassava_Leaf		Leafy vegetable	Leptosols	*	0.183819
F1311	13074-0312	Kenane Shawa village	Maize	Grain	Maize_Grain		Cereals	Leptosols	*	0.005
F1312	13074-0313	Kenane Shawa village	Black jack	Leaf	Black jack_Leaf		Leafy vegetable	Leptosols	*	0.303458
F1313	13074-0314	Kenane Shawa village	Pumpkin	Leaf	Pumpkin_Leaf		Leafy vegetable	Leptosols	*	0.051704
F1314	13074-0315	Kenane Shawa village	Maize	Grain	Maize_Grain	ufa woyera/granmill	Cereals	Leptosols	*	0.005
F1315	13074-0316	Bandawe Tembo village	Finger millet	Grain	Finger millet_Grain		Cereals	Leptosols	*	0.0057472
F1316	13074-0317	Bandawe Tembo village	Maize	Grain	Maize_Grain		Cereals	Leptosols	*	0.004416
F1317	13074-0318	Bandawe Tembo village	Maize	Grain	Maize_Grain	ufa woyera/granmill	Cereals	Leptosols	*	0.005
F1318	13074-0319	Bandawe Tembo village	Bambara nut	Seed	Bambara nut_Seed		Legume	Leptosols	*	0.0065952
F1319	13074-0320	Bandawe Tembo village	Black jack	Leaf	Black jack_Leaf		Leafy vegetable	Leptosols	*	0.385629
F1320	13074-0321	Bandawe Tembo village	Sweet potato	Leaf	Sweet potato_Leaf		Leafy vegetable	Leptosols	*	0.191523
F1321	13074-0322	Yeseye Jere village	Soya	Seed	Soya_Seed		Legume	Leptosols	*	0.0446032
F1322	13074-0323	Yeseye Jere village	Maize	Grain	Maize_Grain		Cereals	Leptosols	*	0.005
F1323	13074-0324	Yeseye Jere village	Pumpkin	Leaf	Pumpkin_Leaf		Leafy vegetable	Leptosols	*	0.0731264
F1324	13074-0325	Yeseye Jere village	Black jack	Leaf	Black jack_Leaf		Leafy vegetable	Leptosols	*	0.576006
F1325	13074-0326	Yeseye Jere village	Pea	Seed	Pea_Seed		Legume	Leptosols	*	0.0126944
F1326	13074-0327	Yeseye Jere village	Maize	Grain	Maize_Grain		Cereals	Leptosols	*	0.005
F1327	13074-0328	Yeseye Jere village	Cassava	Leaf	Cassava_Leaf		Leafy vegetable	Leptosols	*	0.285466
F1328	13074-0329	Yeseye Jere village	Maize	Grain	Maize_Grain	ufa woyera/granmill	Cereals	Leptosols	*	0.006928
F1329	13074-0330	Yeseye Jere village	Bambara nut	Seed	Bambara nut_Seed		Legume	Leptosols	*	0.0048416
F1330	13074-0331	Bandawe Tembo village	Banana	Fruit	Banana_Fruit		Fruit	Leptosols	*	0.0059824
F1331	13074-0332	Bandawe Tembo village	Maize	Grain	Maize_Grain		Cereals	Leptosols	*	0.005
F1332	13074-0333	Bandawe Tembo village	Pumpkin	Leaf	Pumpkin_Leaf		Leafy vegetable	Leptosols	*	0.208277
F1333	13074-0334	Bandawe Tembo village	Finger millet	Grain	Finger millet_Grain		Cereals	Leptosols	*	0.005
F1334	13074-0335	Bandawe Tembo village	Soya	Seed	Soya_Seed		Legume	Leptosols	*	0.0287632
F1335	13074-0336	Bandawe Tembo village	Bambara nut	Seed	Bambara nut_Seed		Legume	Leptosols	*	0.003728
F1336	13074-0337	Bandawe Tembo village	Groundnut	Seed	Groundnut_Seed		Legume	Leptosols	*	0.005
F1337	13074-0338	Bandawe Tembo village	Rape	Leaf	Rape_Leaf		Leafy vegetable	Leptosols	*	0.0815856
F1338	13074-0339	Bandawe Tembo village	Maize	Grain	Maize_Grain	ufa woyera/granmill	Cereals	Leptosols	*	0.0060688
F1339	13074-0340	Bandawe Tembo village	Soya	Seed	Soya_Seed		Legume	Leptosols	*	0.0056672
F1340	13074-0341	Bandawe Tembo village	Pumpkin	Leaf	Pumpkin_Leaf		Leafy vegetable	Leptosols	*	0.141134
F1341	13074-0342	Bandawe Tembo village	Maize	Grain	Maize_Grain	ufa woyera/granmill	Cereals	Leptosols	*	0.0055536
F1342	13074-0343	Bandawe Tembo village	Bambara nut	Seed	Bambara nut_Seed		Legume	Leptosols	*	0.005
F1343	13074-0344	Forest near Lunyangwa	Mbula	Fruit	Mbula_Fruit		Fruit	Haplic Lixiso	Non-calcaric	0.0045296
F1344	13074-0345	Zomba	Mucuna	Seed	Mucuna_Seed		Legume	Chromic Luvis	Non-calcaric	0.005
F1345	13074-0346	Zomba	Mucuna	Seed	Mucuna_Seed		Legume	Chromic Luvis	Non-calcaric	0.0442528
F1349	20039-0001	Likuni market	Ginger	Root	Ginger_Root			Chromic Luvis	Non-calcaric	0.0131086
F1350	20039-0002	Mzuzu market	Baobab	Seed powder	Baobab_Seed powder			Haplic Lixiso	Non-calcaric	0.0117361
F1351	20039-0003	Never Ending Food	Hibiscus	Leaf	Hibiscus_Leaf			Chromic Luvis	Non-calcaric	0.277986
F1352	20039-0004	Never Ending Food	Amaranth	Leaf	Amaranth_Leaf		Leafy vegetable	Chromic Luvis	Non-calcaric	0.153634
F1353	20039-0005	Never Ending Food	Tree tomato	Fruit	Tree tomato_Fruit			Chromic Luvis	Non-calcaric	0.0109432
F1354	20039-0006	Never Ending Food	Mulberry	Leaf	Mulberry_Leaf			Chromic Luvis	Non-calcaric	0.0943261
F1356	20039-0007	Never Ending Food	Tree cassava	Leaf	Tree cassava_Leaf			Chromic Luvis	Non-calcaric	0.184133
F1357	20039-0008	Lilongwe market	Groundnut	Seed	Groundnut_Seed		Legume	Chromic Luvis	Non-calcaric	0.000983487
F1358	20039-0009	Lilongwe market	Ntumwa	Fruit	Ntumwa_Fruit		Fruit	Chromic Luvis	Non-calcaric	0.0952195
F1359	20039-0010	Lilongwe market	Hibiscus	Flower	Hibiscus_Flower			Chromic Luvis	Non-calcaric	0.0486789
F1360	20039-0011	Lilongwe market	Okra	Leaf	Okra_Leaf		Leafy vegetable	Chromic Luvis	Non-calcaric	0.051052
F1363	20039-0014	Lilongwe market	Ntumwa	Fruit	Ntumwa_Fruit		Fruit	Chromic Luvis	Non-calcaric	0.0790887
F1364	20039-0015	Lilongwe market	Hibiscus	Flower	Hibiscus_Flower			Chromic Luvis	Non-calcaric	0.062665
F1365	20039-0016	Lilongwe market	Okra	Leaf	Okra_Leaf		Leafy vegetable	Chromic Luvis	Non-calcaric	0.0950268
F1366	20039-0017	Thyolo Tea estate	Tea	Leaf	Tea_Leaf			Rhodic Ferral	Non-calcaric	0.0242127
F1367	20039-0018	Near Mt Mulanje Tea Estate	Tea	Leaf	Tea_Leaf			Humic Ferrals	Non-calcaric	0.0290916
F1375	13129-0001	Mbaya turn off	Mushroom	Mushroom	Mushroom_Mushroom			Haplic Lixiso	Non-calcaric	0.23094
F1376	13129-0002	Lunyangwa	Macademia	Nut	Macademia_Nut			Haplic Lixiso	Non-calcaric	0.0114069
F1378	13129-0004	Mzuzu market	Cucumber	Flesh, inc. seeds	Cucumber_Flesh, inc. seeds			Haplic Lixiso	Non-calcaric	0.061508
F1379	13129-0005	Mzuzu market	Cucumber	Skin only	Cucumber_Skin only			Haplic Lixiso	Non-calcaric	0.0756298
F1380	13129-0006	Mzuzu market	Mushroom	Mushroom	Mushroom_Mushroom			Haplic Lixiso	Non-calcaric	0.0598623
F1381	13129-0007	Lunyangwa	Black jack	Leaf	Black jack_Leaf		Leafy vegetable	Haplic Lixiso	Non-calcaric	0.136576
F1382	13129-0008	Lunyangwa	Aerial yam	Tuber	Aerial yam_Tuber			Haplic Lixiso	Non-calcaric	0.00304684
F1383	13129-0009	Lunyangwa	Guava	Fruit	Guava_Fruit		Fruit	Haplic Lixiso	Non-calcaric	0.000109492
F1429	13206-0001	Dimba below pumping station	Banana	Fruit	Banana_Fruit		Fruit	Haplic Lixiso	Non-calcaric	0.0158546
F1430	13206-0002	Dimba below pumping station	Maize	Grain	Maize_Grain		Cereals	Haplic Lixiso	Non-calcaric	0.005
F1431	13206-0003	Dimba below pumping station	Sunflower	Seed	Sunflower_Seed			Haplic Lixiso	Non-calcaric	0.0120997
F1435	13206-0005	Lunyangwa dambo	Sweet potato	Leaf	Sweet potato_Leaf		Leafy vegetable	Haplic Lixiso	Non-calcaric	0.075255
F1437	13206-0007	Dimba below pumping station	Cassava	Leaf	Cassava_Leaf		Leafy vegetable	Haplic Lixiso	Non-calcaric	0.187295
F1438	13206-0008	Dimba below pumping station	Sweet potato	Leaf	Sweet potato_Leaf		Leafy vegetable	Haplic Lixiso	Non-calcaric	0.0686713
F1439	13206-0009	Dimba below pumping station	Black jack	Leaf	Black jack_Leaf		Leafy vegetable	Haplic Lixiso	Non-calcaric	0.118436
F1440	13206-0010	Zombwe EPA office	Moringa	Leaf	Moringa_Leaf		Leafy vegetable	Haplic Lixiso	Non-calcaric	0.0463404
F1477	13206-0011	Chitedze	Maize	Grain	Maize_Grain		Cereals	Chromic Luvis	Non-calcaric	0.00978686
F1478	13206-0012	Chitedze	Maize	Grain	Maize_Grain		Cereals	Chromic Luvis	Non-calcaric	0.0131134
F1587	13206-0013	Zombwe	Maize	Grain	Maize_Grain		Cereals	Haplic Lixiso	Non-calcaric	0.00732805
F1588	13206-0014	Zombwe	Maize	Grain	Maize_Grain		Cereals	Haplic Lixiso	Non-calcaric	0.00533615
F1589	13206-0015	Zombwe	Maize	Grain	Maize_Grain		Cereals	Haplic Lixiso	Non-calcaric	0.00663064
F1590	13206-0016	Zombwe	Maize	Grain	Maize_Grain		Cereals	Haplic Lixiso	Non-calcaric	0.0101667
F1591	13206-0017	Zombwe	Maize	Grain	Maize_Grain		Cereals	Haplic Lixiso	Non-calcaric	0.0138325
F1592	13206-0018	Zombwe	Maize	Grain	Maize_Grain		Cereals	Haplic Lixiso	Non-calcaric	0.013135
F1593	13206-0019	Zombwe	Maize	Grain	Maize_Grain		Cereals	Leptosols	*	0.00843433
F1594	13206-0020	Just south of Dedza	Maize	Grain	Maize_Grain		Cereals	Chromic Luvis	Non-calcaric	0.0191496
F1595	13206-0021	Just south of Dedza	Maize	Grain	Maize_Grain		Cereals	Chromic Luvis	Non-calcaric	0.00901852
F1596	13206-0022	Dumuka village	Maize	Grain	Maize_Grain		Cereals	Chromic Luvis	Non-calcaric	0.00468742
F1597	13206-0023	Dumuka village	Bean	Seed	Bean_Seed		Legume	Chromic Luvis	Non-calcaric	0.00454832
F1598	13206-0024	Crown plantation	Maize	Grain	Maize_Grain		Cereals	Vertic Cambis	Calcaric	0.005
F1599	13206-0025	Bwanje valley	Maize	Grain	Maize_Grain		Cereals	Chromic Luvis	Non-calcaric	0.00910211
F1600	13206-0026	Chiwalo village	Pigeon pea	Seed	Pigeon pea_Seed		Legume	Cambic Arenos	Non-calcaric	0.005
F1601	13206-0027	Chiwalo village	Cassava	Leaf	Cassava_Leaf		Leafy vegetable	Cambic Arenos	Non-calcaric	0.451019
F1602	13206-0028	Nkhapa village	Rice	Grain	Rice_Grain	Polished	Cereals	Eutric Gleyso	Calcaric	0.00839709
F1603	13206-0029	Kasongo	Rice	Grain	Rice_Grain	Polished	Cereals	Eutric Gleyso	Calcaric	0.00561639
F1604	13206-0030	Kasongo	Maize	Grain	Maize_Grain		Cereals	Eutric Gleyso	Calcaric	0.005
F1605	13206-0031	Kasongo	Rice	Grain	Rice_Grain	Polished	Cereals	Eutric Gleyso	Calcaric	0.0239496
F1606	13206-0032	Kasongo	Pigeon pea	Pod	Pigeon pea_Pod			Eutric Gleyso	Calcaric	0.0164169
F1607	13206-0033	Kasongo	Mucuna	Seed	Mucuna_Seed		Legume	Eutric Gleyso	Calcaric	0.018265
F1608	13206-0034	Kasongo	Sweet potato	Tuber	Sweet potato_Tuber		Roots and tubers	Eutric Gleyso	Calcaric	0.0145659
F1609	13206-0035	Kasongo	Sweet potato	Tuber	Sweet potato_Tuber		Roots and tubers	Eutric Gleyso	Calcaric	0.011942
F1610	13206-0036	Linyama village	Sorghum	Grain	Sorghum_Grain		Cereals	Eutric Fluvis	Calcaric	0.0250269
F1611	13206-0037	Linyama village	Maize	Grain	Maize_Grain		Cereals	Eutric Fluvis	Calcaric	0.0187998
F1612	13206-0038	Linyama village	Cassava	Leaf	Cassava_Leaf		Leafy vegetable	Eutric Fluvis	Calcaric	0.368408
F1613	13206-0039	Govala trading centre	Rice	Grain	Rice_Grain	Polished	Cereals	Chromic Luvis	Non-calcaric	0.005
F1614	13206-0040	Govala trading centre	Rice	Grain	Rice_Grain	Polished	Cereals	Chromic Luvis	Non-calcaric	0.00800329
F1615	13206-0041	Govala trading centre	Rice	Grain	Rice_Grain	Polished	Cereals	Chromic Luvis	Non-calcaric	0.00884829
F1616	13206-0042	Kumanyenga	Sorghum	Grain	Sorghum_Grain		Cereals	Eutric Gleyso	Calcaric	0.0376212
F1617	13206-0043	Kumanyenga	Cassava	Leaf	Cassava_Leaf		Leafy vegetable	Eutric Gleyso	Calcaric	0.35573
F1618	13206-0044	Kumanyenga	Pigeon pea	Pod	Pigeon pea_Pod			Eutric Gleyso	Calcaric	0.0114264
F1619	13206-0045	Sukitu village	Pigeon pea	Pod	Pigeon pea_Pod			Cambic Arenos	Non-calcaric	0.0142777
F1620	13206-0046	Sukitu village	Maize	Grain	Maize_Grain		Cereals	Cambic Arenos	Non-calcaric	0.0252651
F1621	13206-0047	Sukitu village	Sorghum	Grain	Sorghum_Grain		Cereals	Cambic Arenos	Non-calcaric	0.048582
F1622	13206-0048	Sukitu village	Cowpea	Pod	Cowpea_Pod			Cambic Arenos	Non-calcaric	0.0297549
F1623	13206-0049	Sukitu village	Moringa	Leaf	Moringa_Leaf		Leafy vegetable	Cambic Arenos	Non-calcaric	0.470222
F1624	13206-0050	Sukitu village	Chilli	Fruit	Chilli_Fruit			Cambic Arenos	Non-calcaric	0.0189935
F1625	13206-0051	Songane market	Rice	Grain	Rice_Grain	Polished	Cereals	Chromic Luvis	Non-calcaric	0.00792485
F1626	13206-0052	Songane market	Rice	Grain	Rice_Grain	Polished	Cereals	Chromic Luvis	Non-calcaric	0.00538894
F1699	13206-0053	Kasuwa village	Maize	Grain	Maize_Grain		Cereals	Eutric Fluvis	Calcaric	0.00762584
F1700	13206-0054	Kasuwa village	Cassava	Root	Cassava_Root		Roots and tubers	Eutric Fluvis	Calcaric	0.005
F1701	13206-0055	Bridge to Kasuwa	Rice	Grain	Rice_Grain	Polished	Cereals	Eutric Fluvis	Calcaric	0.005
F1702	13206-0056	Uliwa trading centre	Rice	Grain	Rice_Grain	Polished	Cereals	Haplic Luviso	Non-calcaric	0.005
F1703	13206-0057	Uliwa trading centre	Rice	Grain	Rice_Grain	Polished	Cereals	Haplic Luviso	Non-calcaric	0.0249016
F1705	13206-0059	Karonga	Rice	Grain	Rice_Grain	Polished	Cereals	Eutric Fluvis	Calcaric	0.005
F1706	13206-0060	Karonga	Rice	Grain	Rice_Grain	Polished	Cereals	Eutric Fluvis	Calcaric	0.005
F1707	13206-0061	Karonga	Rice	Grain	Rice_Grain	Polished	Cereals	Eutric Fluvis	Calcaric	0.00605139
F1708	13206-0062	Senior GVH Kayune	Maize	Grain	Maize_Grain		Cereals	Eutric Fluvis	Calcaric	0.0119523
F1709	13206-0063	Senior GVH Kayune	Pigeon pea	Seed	Pigeon pea_Seed		Legume	Eutric Fluvis	Calcaric	0.0141335
F1710	13206-0064	Senior GVH Kayune	Sorghum	Grain	Sorghum_Grain		Cereals	Eutric Fluvis	Calcaric	0.00707598
F1711	13206-0065	Livingstonia	Maize	Grain	Maize_Grain		Cereals	Haplic Lixiso	Non-calcaric	0.00717217
F1714	13206-0068	Billy village	Pearl millet	Grain	Pearl millet_Grain		Cereals	Calcaric Camb	Calcaric	0.0317776
F1715	13206-0069	Billy village	Sorghum	Grain	Sorghum_Grain		Cereals	Calcaric Camb	Calcaric	0.005
F1716	13206-0070	Billy village	Maize	Grain	Maize_Grain	ufa woyera/granmill	Cereals	Calcaric Camb	Calcaric	0.00591384
F1717	13293-0001	4-ways market	Sweet potato	Tuber	Sweet potato_Tuber		Roots and tubers	Eutric Fluvis	Calcaric	0.0099312
F1718	13293-0002	4-ways market	Soya	Seed	Soya_Seed		Legume	Eutric Fluvis	Calcaric	0.0060512
F1719	13293-0003	4-ways market	Tomato	Fruit	Tomato_Fruit		Fruit	Eutric Fluvis	Calcaric	0.0808512
F1721	13293-0005	Nchalo	Groundnut	Seed	Groundnut_Seed		Legume	Eutric Fluvis	Calcaric	0.0090912
F1722	13293-0006	Kasinthula Research Station	Rice	Grain	Rice_Grain	Polished	Cereals	Eutric Vertis	Calcaric	0.005
F1723	13293-0007	Kasinthula Research Station	Rice	Grain	Rice_Grain	Polished	Cereals	Eutric Vertis	Calcaric	0.005
F1724	13293-0008	Kasinthula Research Station	Rice	Grain	Rice_Grain	Polished	Cereals	Eutric Vertis	Calcaric	0.005
F1725	13293-0009	Kasinthula Research Station	Rice	Grain	Rice_Grain	Polished	Cereals	Eutric Vertis	Calcaric	0.005
F1726	13293-0010	Mapelela	Rice	Grain	Rice_Grain	Polished	Cereals	Eutric Fluvis	Calcaric	0.005
F1727	13293-0011	Tsangano	Potato	Tuber	Potato_Tuber		Roots and tubers	Chromic Luvis	Non-calcaric	0.0113152
F1728	13293-0012	Tsangano	Onion	Bulb	Onion_Bulb			Chromic Luvis	Non-calcaric	0.0043792
F1729	13293-0013	Kanjedza roadblock	Mango	Fruit	Mango_Fruit		Fruit	Haplic Luviso	Non-calcaric	0.0026912
F1730	13293-0014	Zombwe EPA office	Cassava	Root	Cassava_Root		Roots and tubers	Haplic Lixiso	Non-calcaric	0.038832
F1740	13293-0015	Chiku's village	Groundnut	Seed	Groundnut_Seed		Legume	Haplic Lixiso	Non-calcaric	0.0093344
F1742	13293-0017	Chintheche	Soya pieces		Soya pieces_			Haplic Lixiso	Non-calcaric	0.0666464
F1743	13293-0018	Chintheche	Rice	Grain	Rice_Grain	Polished	Cereals	Haplic Lixiso	Non-calcaric	0.0065792
F1744	13293-0019	Dwangwa	Mango	Fruit	Mango_Fruit		Fruit	Eutric Fluvis	Calcaric	0.0126048
F1745	13293-0020	Dwangwa	Cassava	Root	Cassava_Root		Roots and tubers	Eutric Fluvis	Calcaric	0.0239776
F1746	13293-0021	Dwangwa	Maize	Grain	Maize_Grain	ufa woyera/granmill	Cereals	Eutric Fluvis	Calcaric	0.0136928
F1747	13293-0022	Dwangwa	Maize	Grain	Maize_Grain	ufa woyera/granmill	Cereals	Eutric Fluvis	Calcaric	0.007352
F1748	13293-0023	Dwangwa	Maize	Grain	Maize_Grain	ufa woyera/granmill	Cereals	Eutric Fluvis	Calcaric	0.013168
F1749	13293-0024	Dwangwa	Rice	Grain	Rice_Grain	Polished	Cereals	Eutric Fluvis	Calcaric	0.0061392
F1750	13293-0025	Nkhotakota	Rice	Grain	Rice_Grain	Polished	Cereals	Haplic Luviso	Non-calcaric	0.0037088
F1751	13293-0026	Chizongwe	Rice	Grain	Rice_Grain	Polished	Cereals	Haplic Lixiso	Non-calcaric	0.010784
F1752	13293-0027	Chizongwe	Cassava	Root	Cassava_Root		Roots and tubers	Haplic Lixiso	Non-calcaric	0.0121376
F1754	13293-0029	Lifuwu rice scheme	Rice	Grain	Rice_Grain	Polished	Cereals	Eutric Fluvis	Calcaric	0.0083488
F1755	13293-0030	Lifuwu rice scheme	Rice	Grain	Rice_Grain	Polished	Cereals	Eutric Fluvis	Calcaric	0.0031632
F1756	13293-0031	Lifuwu rice scheme	Rice	Grain	Rice_Grain	Polished	Cereals	Eutric Fluvis	Calcaric	0.005
F1757	13293-0032	Lifuwu rice scheme	Rice	Grain	Rice_Grain	Polished	Cereals	Eutric Fluvis	Calcaric	0.005
F1758	13293-0033	Lifuwu rice scheme	Rice	Grain	Rice_Grain	Polished	Cereals	Eutric Fluvis	Calcaric	0.0060752
F1759	13293-0034	Lifuwu rice scheme	Rice	Grain	Rice_Grain	Polished	Cereals	Eutric Fluvis	Calcaric	0.0098864
F1760	13293-0035	Lifuwu rice scheme	Rice	Grain	Rice_Grain	Polished	Cereals	Eutric Fluvis	Calcaric	0.0153152
F1761	13293-0036	Lifuwu rice scheme	Rice	Grain	Rice_Grain	Polished	Cereals	Eutric Fluvis	Calcaric	0.0105456
F1762	13293-0037	Lifuwu rice scheme	Rice	Grain	Rice_Grain	Polished	Cereals	Eutric Fluvis	Calcaric	0.0130832
F1763	13293-0038	Lifuwu rice scheme	Rice	Grain	Rice_Grain	Polished	Cereals	Eutric Fluvis	Calcaric	0.0166976
F1764	13293-0039	Lifuwu rice scheme	Rice	Grain	Rice_Grain	Polished	Cereals	Eutric Fluvis	Calcaric	0.0072624
F1765	13293-0040	Lifuwu rice scheme	Rice	Grain	Rice_Grain	Polished	Cereals	Eutric Fluvis	Calcaric	0.0110608
F1766	13293-0041	Lifuwu rice scheme	Rice	Grain	Rice_Grain	Polished	Cereals	Eutric Fluvis	Calcaric	0.0119968
F1767	13293-0042	Salima	Maize	Grain	Maize_Grain	ufa woyera/granmill	Cereals	Haplic Luviso	Non-calcaric	0.012272
F1768	13293-0043	Salima	Soya	Seed	Soya_Seed		Legume	Haplic Luviso	Non-calcaric	0.0117536
F1769	13293-0044	Salima	Finger millet	Grain	Finger millet_Grain		Cereals	Haplic Luviso	Non-calcaric	0.015096
F1770	13293-0045	NEF	Quickweed	Leaf	Quickweed_Leaf		Leafy vegetable	Chromic Luvis	Non-calcaric	0.548038
F1771	13293-0046	NEF	Camel foot	Pod and seeds	Camel foot_Pod and seeds			Chromic Luvis	Non-calcaric	0.013264
F1772	13293-0047	Bunda	Mushroom	Cap and stem	Mushroom_Cap and stem			Chromic Luvis	Non-calcaric	0.0295184
F1773	13293-0048	Msegede	Mushroom	Cap and stem	Mushroom_Cap and stem			Haplic Lixiso	Non-calcaric	0.0351744
F1775	13293-0049	Mjojo roadside	Mushroom	Cap and stem	Mushroom_Cap and stem			Haplic Lixiso	Non-calcaric	0.0319984
F1779	13293-0053	Lifuwu rice scheme	Rice	Grain	Rice_Grain	Polished	Cereals	Eutric Fluvis	Calcaric	0.0040704
F1799	DisAv1	Ekwendeni	Cassava	Root	Cassava_Root		Roots and tubers	Haplic Lixiso	Non-calcaric	0.0113894
F1800	DisAv2	Bereu	Yam	Tuber	Yam_Tuber		Roots and tubers	Eutric Fluvis	Calcaric	0.341985
F1801	DisAv3	Bereu	Yam	Tuber	Yam_Tuber		Roots and tubers	Eutric Fluvis	Calcaric	0.0489363
F1802	DisAv4	Mzuzu	Cabbage	Leaf	Cabbage_Leaf		Leafy vegetable	Haplic Lixiso	Non-calcaric	0.005
F1803	DisAv5	Mzuzu	Cabbage	Leaf	Cabbage_Leaf		Leafy vegetable	Haplic Lixiso	Non-calcaric	0.0436293
F1804	13380-0001	Mjojo roadside	Mushroom	Mushroom	Mushroom_Mushroom			Haplic Lixiso	Non-calcaric	0.13318
F1805	13380-0002	Msegede	Tomato	Fruit	Tomato_Fruit		Fruit	Haplic Lixiso	Non-calcaric	0.0286817
F1806	13380-0003	Msegede	Potato	Tuber	Potato_Tuber		Roots and tubers	Haplic Lixiso	Non-calcaric	0.0122466
F1807	13380-0004	Paolo's house	Guava	Fruit	Guava_Fruit		Fruit	Haplic Lixiso	Non-calcaric	0.0110996
F1808	13380-0005	Lunyangwa maize mill	Maize	Grain	Maize_Grain		Cereals	Haplic Lixiso	Non-calcaric	0.00613183
F1809	13380-0006	Lunyangwa maize mill	Maize	Grain	Maize_Grain		Cereals	Haplic Lixiso	Non-calcaric	0.00653437
F1810	13380-0007	Lunyangwa maize mill	Maize	Grain	Maize_Grain		Cereals	Haplic Lixiso	Non-calcaric	0.00743301
F1811	13380-0008	Lunyangwa maize mill	Maize	Grain	Maize_Grain	ufa woyera/granmill	Cereals	Haplic Lixiso	Non-calcaric	0.00833049
F1812	13380-0009	Lunyangwa maize mill	Maize	Grain	Maize_Grain		Cereals	Haplic Lixiso	Non-calcaric	0.00771637
F1813	13380-0010	Lunyangwa maize mill	Maize	Grain	Maize_Grain		Cereals	Haplic Lixiso	Non-calcaric	0.00661421
F1814	13380-0011	Lunyangwa maize mill	Maize	Grain	Maize_Grain	ufa woyera/granmill	Cereals	Haplic Lixiso	Non-calcaric	0.00470015
F1815	13380-0012	Lunyangwa maize mill	Maize	Grain	Maize_Grain	ufa woyera/granmill	Cereals	Haplic Lixiso	Non-calcaric	0.00679216
F1816	13380-0013	Lunyangwa maize mill	Maize	Grain	Maize_Grain		Cereals	Haplic Lixiso	Non-calcaric	0.005
F1817	13380-0014	Lunyangwa maize mill	Maize	Grain	Maize_Grain	ufa woyera/granmill	Cereals	Haplic Lixiso	Non-calcaric	0.005
F1818	13380-0015	Lunyangwa maize mill	Maize	Grain	Maize_Grain		Cereals	Haplic Lixiso	Non-calcaric	0.005
F1819	13380-0016	Lunyangwa maize mill	Maize	Grain	Maize_Grain		Cereals	Haplic Lixiso	Non-calcaric	0.00463689
F1820	13380-0017	Lunyangwa maize mill	Maize	Grain	Maize_Grain	ufa woyera/granmill	Cereals	Haplic Lixiso	Non-calcaric	0.005
F1821	13380-0018	Lunyangwa maize mill	Phala	Grain	Phala_Grain			Haplic Lixiso	Non-calcaric	0.0047635
F1822	13380-0019	Bwengu	Maize	Grain	Maize_Grain		Cereals	Eutric Fluvis	Calcaric	0.0162942
F1823	13380-0020	Bwengu	Black jack	Leaf	Black jack_Leaf		Leafy vegetable	Eutric Fluvis	Calcaric	0.0236616
F1824	13380-0021	Bwengu	Amaranth	Leaf	Amaranth_Leaf		Leafy vegetable	Eutric Fluvis	Calcaric	0.0483778
F1825	13380-0022	Bwengu	Maize	Grain	Maize_Grain	ufa woyera/granmill	Cereals	Eutric Fluvis	Calcaric	0.00278648
F1826	13380-0023	Bwengu	Maize	Grain	Maize_Grain		Cereals	Eutric Fluvis	Calcaric	0.005
F1827	13380-0024	Bwengu	Groundnut	Seed	Groundnut_Seed		Legume	Eutric Fluvis	Calcaric	0.005
F1828	13380-0025	Bwengu	Maize	Grain	Maize_Grain		Cereals	Ferralic Camb	Non-calcaric	0.005
F1829	13380-0026	Chiskombe	Maize	Grain	Maize_Grain	ufa woyera/granmill	Cereals	Ferralic Camb	Non-calcaric	0.005
F1830	13380-0027	Chiskombe	Maize	Grain	Maize_Grain	ufa woyera/granmill	Cereals	Ferralic Camb	Non-calcaric	0.005
F1831	13380-0028	Chiskombe	Maize	Grain	Maize_Grain		Cereals	Ferralic Camb	Non-calcaric	0.005
F1832	13380-0029	Chiskombe	Maize	Grain	Maize_Grain		Cereals	Ferralic Camb	Non-calcaric	0.005
F1833	13380-0030	Chiskombe	Maize	Grain	Maize_Grain	ufa woyera/granmill	Cereals	Ferralic Camb	Non-calcaric	0.005
F1834	13380-0031	Chiskombe	Maize	Grain	Maize_Grain	ufa woyera/granmill	Cereals	Ferralic Camb	Non-calcaric	0.005
F1835	13380-0032	Near Ekwendeni	Pumpkin	Fruit	Pumpkin_Fruit			Eutric Cambis	Calcaric	0.005
F1836	13380-0033	Near Ekwendeni	Pumpkin	Fruit	Pumpkin_Fruit			Eutric Cambis	Calcaric	0.0066978
F1837	13380-0034	Near Ekwendeni	Pumpkin	Fruit	Pumpkin_Fruit			Eutric Cambis	Calcaric	0.005
F1838	13380-0035	Limpasa rice scheme	Maize	Grain	Maize_Grain		Cereals	Eutric Fluvis	Calcaric	0.005
F1839	13380-0036	Limpasa rice scheme	Maize	Grain	Maize_Grain		Cereals	Eutric Fluvis	Calcaric	0.005
F1840	13380-0037	Limpasa rice scheme	Maize	Grain	Maize_Grain		Cereals	Eutric Fluvis	Calcaric	0.005
F1841	13380-0038	Muderangi maize mill	Maize	Grain	Maize_Grain		Cereals	Haplic Acriso	Non-calcaric	0.005
F1842	13380-0039	Limpasa rice scheme	Rice	Grain	Rice_Grain	Polished	Cereals	Eutric Fluvis	Calcaric	0.005
F1843	13380-0040	Sanga trading centre	Maize	Grain	Maize_Grain		Cereals	Haplic Acriso	Non-calcaric	0.005
F1844	13380-0041	Sanga trading centre	Maize	Grain	Maize_Grain		Cereals	Haplic Acriso	Non-calcaric	0.0122095
F1845	13380-0042	Sanga trading centre	Maize	Grain	Maize_Grain		Cereals	Haplic Acriso	Non-calcaric	0.005
F1850	13380-0043	Chapumbwa village	Rice	Grain	Rice_Grain	Polished	Cereals	Haplic Lixiso	Non-calcaric	0.005
F1852	13380-0045	Chapumbwa village	Rice	Grain	Rice_Grain	Polished	Cereals	Haplic Lixiso	Non-calcaric	0.005
F1853	13380-0046	Chapumbwa village	Rice	Grain	Rice_Grain	Polished	Cereals	Haplic Lixiso	Non-calcaric	0.0131444
F1854	13380-0047	Timbiri, NB-MZ road	Yam	Tuber	Yam_Tuber		Roots and tubers	Haplic Lixiso	Non-calcaric	0.0587074
F1856	13380-0049	Limpasa rice scheme	Rice	Grain	Rice_Grain	Polished	Cereals	Eutric Fluvis	Calcaric	0.00423031
F1980	13380-0052	Chituka village	Cassava	Root	Cassava_Root	Fermented	Roots and tubers	Haplic Lixiso	Non-calcaric	0.006643
F1981	13380-0053	Chembelwa village	Cassava	Root	Cassava_Root	Fermented	Roots and tubers	Haplic Lixiso	Non-calcaric	0.00763042
F1982	13380-0054	Chembelwa village	Rice	Grain	Rice_Grain	Polished	Cereals	Eutric Fluvis	Calcaric	0.039383
F1983	13380-0055	Ngala Trading Centre	Rice	Grain	Rice_Grain	Polished	Cereals	Chromic Luvis	Non-calcaric	0.005
F1984	13380-0056	Ngala Trading Centre	Maize	Grain	Maize_Grain	ufa woyera/granmill	Cereals	Chromic Luvis	Non-calcaric	0.005
F1985	13380-0057	Nkhotakota	Rice	Grain	Rice_Grain	Polished	Cereals	Eutric Cambis	Calcaric	0.005
F1986	13380-0058	Nkhotakota	Rice	Grain	Rice_Grain	Polished	Cereals	Eutric Cambis	Calcaric	0.005
F1987	13380-0059	Cakes Lodge	Bean	Seed	Bean_Seed		Legume	Chromic Luvis	Non-calcaric	0.005
F1988	13380-0060	Cakes Lodge	Bean	Seed	Bean_Seed		Legume	Chromic Luvis	Non-calcaric	0.005
F1989	13380-0061	Cakes Lodge	Bean	Seed	Bean_Seed		Legume	Chromic Luvis	Non-calcaric	0.00506163
F1990	13380-0062	Chintheche	Rice	Grain	Rice_Grain	Polished	Cereals	Haplic Lixiso	Non-calcaric	0.005

## Sheet: S Table 3 Paired soil-plant
				Supplementary Table 3: Paired soil and plant data, concentrations in mg kg-1
Veg sample number	Site_name	Common_name	Part sampled	Crop	Notes	Coupled soil sample	FAO_CLASSI	Soil type	Veg I Total (mg kg-1)	Soil I Total (mg kg-1)	Soil I water Extractable (converted to solid mg kg-1)	% Extractable	LOI	pH
F0026	Msekeni	Mango	Fruit	Mango_Fruit		S0001	Haplic Lixiso	Non-calcaric	0.00167693	0.483537	0.0228633	4.72834	1.55844	7.153
F0027	Msekeni	Pumpkin	Leaf	Pumpkin_Leaf		S0001	Haplic Lixiso	Non-calcaric	0.121063	0.483537	0.0228633	4.72834	1.55844	7.153
F0028	Msekeni	Amaranth	Leaf	Amaranth_Leaf		S0001	Haplic Lixiso	Non-calcaric	0.0724672	0.483537	0.0228633	4.72834	1.55844	7.153
F0029	Msekeni	Luni	Leaf	Luni_Leaf		S0001	Haplic Lixiso	Non-calcaric	0.0917698	0.483537	0.0228633	4.72834	1.55844	7.153
F0030	Yeseya Jere	Maize	Grain	Maize_Grain	Ufa woyera/granmill	S0002	Leptosols	*	0.016623	2.39893	0.0373764	1.55804	3.45161	7.53
F0033	Yeseya Jere	Okra	Leaf	Okra_Leaf		S0002	Leptosols	*	0.206414	2.39893	0.0373764	1.55804	3.45161	7.53
F0034	Yeseya Jere	Cassava	Leaf	Cassava_Leaf		S0002	Leptosols	*	0.0538804	2.39893	0.0373764	1.55804	3.45161	7.53
F0035	Yeseya Jere	Mango	Fruit	Mango_Fruit		S0002	Leptosols	*	0.0165272	2.39893	0.0373764	1.55804	3.45161	7.53
F0077	Kande, Mbamba village	Pumpkin	Leaf	Pumpkin_Leaf		S0007	Cambic Arenos	Non-calcaric	1.81819	1.01751	0.00812487	0.798507	2.77995	5.4
F0078	Kande, Mbamba village	Cassava	Root	Cassava_Root		S0007	Cambic Arenos	Non-calcaric	0.005	1.01751	0.00812487	0.798507	2.77995	5.4
F0079	Kande, Mbamba village	Cassava	Leaf	Cassava_Leaf		S0007	Cambic Arenos	Non-calcaric	0.312172	1.01751	0.00812487	0.798507	2.77995	5.4
F0083	Kande, Mbamba village	Mango	Fruit	Mango_Fruit		S0007	Cambic Arenos	Non-calcaric	0.005	1.01751	0.00812487	0.798507	2.77995	5.4
F0092	Kundai	Jews mallow	Leaf	Jews mallow_Leaf		S0008	Haplic Luviso	Non-calcaric	0.0335459	1.43656	0.0116207	0.808925	4.02934	6.399
F0093	Kundai	Pumpkin	Leaf	Pumpkin_Leaf		S0008	Haplic Luviso	Non-calcaric	0.005	1.43656	0.0116207	0.808925	4.02934	6.399
F0094	Kundai	Cassava	Leaf	Cassava_Leaf		S0008	Haplic Luviso	Non-calcaric	0.005	1.43656	0.0116207	0.808925	4.02934	6.399
F0095	Kundai	Cassava	Root	Cassava_Root		S0008	Haplic Luviso	Non-calcaric	0.005	1.43656	0.0116207	0.808925	4.02934	6.399
F0096	Kundai	Okra	Leaf	Okra_Leaf		S0008	Haplic Luviso	Non-calcaric	0.005	1.43656	0.0116207	0.808925	4.02934	6.399
F0098	Kundai	Sugarcane	Stem	Sugarcane_Stem		S0008	Haplic Luviso	Non-calcaric	0.005	1.43656	0.0116207	0.808925	4.02934	6.399
F0104	Chimombo	Pumpkin	Leaf	Pumpkin_Leaf		S0017	Haplic Luviso	Non-calcaric	0.005	2.0764	0.0296036	1.42572	4.09927
F0106	Chimombo	Black jack	Leaf	Black jack_Leaf		S0017	Haplic Luviso	Non-calcaric	0.031015	2.0764	0.0296036	1.42572	4.09927
F0107	Chimombo	Jews mallow	Leaf	Jews mallow_Leaf		S0017	Haplic Luviso	Non-calcaric	0.005	2.0764	0.0296036	1.42572	4.09927
F0108	Chimombo	Okra	Leaf	Okra_Leaf		S0017	Haplic Luviso	Non-calcaric	0.005	2.0764	0.0296036	1.42572	4.09927
F0109	Chimombo	Amaranth	Leaf	Amaranth_Leaf		S0017	Haplic Luviso	Non-calcaric	0.0058223	2.0764	0.0296036	1.42572	4.09927
F0110	Chimombo	Moringa	Leaf	Moringa_Leaf		S0017	Haplic Luviso	Non-calcaric	0.005	2.0764	0.0296036	1.42572	4.09927
F0111	Chimombo	Moringa	Seed	Moringa_Seed		S0017	Haplic Luviso	Non-calcaric	0.005	2.0764	0.0296036	1.42572	4.09927
F0116	Billy Village	Jews mallow	Leaf	Jews mallow_Leaf		S0022	Calcaric Camb	Calcaric	0.121752	3.11707	0.0664357	2.13135	4.46253	7.5
F0117	Billy Village	Amaranth	Leaf	Amaranth_Leaf		S0022	Calcaric Camb	Calcaric	0.113263	3.11707	0.0664357	2.13135	4.46253	7.5
F0118	Billy Village	Moringa	Leaf	Moringa_Leaf		S0022	Calcaric Camb	Calcaric	0.0046362	3.11707	0.0664357	2.13135	4.46253	7.5
F0119	Billy Village	Cowpea	Leaf	Cowpea_Leaf		S0022	Calcaric Camb	Calcaric	0.122773	3.11707	0.0664357	2.13135	4.46253	7.5
F0120	Billy Village	Courgette	Leaf	Courgette_Leaf		S0022	Calcaric Camb	Calcaric	0.215705	3.11707	0.0664357	2.13135	4.46253	7.5
F0125	Billy Village	Cassava	Root	Cassava_Root		S0023	Calcaric Camb	Calcaric	0.005	1.61703	0.0613921	3.79659	2.73492	7.5
F0126	Billy Village	Sweet potato	Leaf	Sweet potato_Leaf		S0023	Calcaric Camb	Calcaric	0.0761108	1.61703	0.0613921	3.79659	2.73492	7.5
F0127	Billy Village	Cassava	Leaf	Cassava_Leaf		S0023	Calcaric Camb	Calcaric	0.0522031	1.61703	0.0613921	3.79659	2.73492	7.5
F0128	Billy Village	Okra	Leaf	Okra_Leaf		S0023	Calcaric Camb	Calcaric	0.005	1.61703	0.0613921	3.79659	2.73492	7.5
F0149	Limbe	Avocado	Fruit	Avocado_Fruit		S0024	Chromic Cambi	Non-calcaric	0.005	7.69814	0.0607068	0.788591	7.09285	7.155
F0150	Limbe	Maize	Grain	Maize_Grain		S0025	Chromic Cambi	Non-calcaric	0.0243747	10.2479	0.0694118	0.677328	8.86318	6.077
F0152	Limbe	Pumpkin	Leaf	Pumpkin_Leaf		S0024	Chromic Cambi	Non-calcaric	0.005	7.69814	0.0607068	0.788591	7.09285	7.155
F0153	Limbe	Moringa	Leaf	Moringa_Leaf		S0024	Chromic Cambi	Non-calcaric	0.005	7.69814	0.0607068	0.788591	7.09285	7.155
F0154	Limbe	Moringa	Seed	Moringa_Seed		S0024	Chromic Cambi	Non-calcaric	0.0267487	7.69814	0.0607068	0.788591	7.09285	7.155
F0155	Limbe	Cassava	Leaf	Cassava_Leaf		S0024	Chromic Cambi	Non-calcaric	0.183951	7.69814	0.0607068	0.788591	7.09285	7.155
F0156	Limbe	Bay	Leaf	Bay _Leaf		S0024	Chromic Cambi	Non-calcaric	0.173255	7.69814	0.0607068	0.788591	7.09285	7.155
F0158	Limbe	Cauliflower	Leaf	Cauliflower_Leaf		S0024	Chromic Cambi	Non-calcaric	0.0479558	7.69814	0.0607068	0.788591	7.09285	7.155
F0161	Limbe	Amaranth	Leaf	Amaranth_Leaf		S0024	Chromic Cambi	Non-calcaric	0.100973	7.69814	0.0607068	0.788591	7.09285	7.155
F1000	Mpamba	Tomato	Fruit	Tomato_Fruit		S3003	Eutric Fluvis	Calcaric	0.0442647	6.91813	0.0264551	0.382403	6.60073	5.77
F1001	Mpamba	Amaranth	Leaf	Amaranth_Leaf		S3004	Eutric Fluvis	Calcaric	0.204942	7.20947	0.0522429	0.724642	5.81619	6.23
F1002	Mpamba	Mustard	Leaf	Mustard_Leaf		S3004	Eutric Fluvis	Calcaric	0.0870851	7.20947	0.0522429	0.724642	5.81619	6.23
F1003	Mpamba	Pumpkin	Leaf	Pumpkin_Leaf		S3004	Eutric Fluvis	Calcaric	0.181033	7.20947	0.0522429	0.724642	5.81619	6.23
F1004	Mpamba	Sweet potato	Leaf	Sweet potato_Leaf		S3005	Eutric Fluvis	Calcaric	0.228286	9.32685	0.0296274	0.317657	7.20331	5.68
F1005	Mpamba	Maize	Grain	Maize_Grain		S3005	Eutric Fluvis	Calcaric	0.00931071	9.32685	0.0296274	0.317657	7.20331	5.68
F1006	Mpamba	Cassava	Leaf	Cassava_Leaf		S3006	Eutric Fluvis	Calcaric	0.253511	1.25189	0.0163445	1.30559	1.95088	5.83
F1009	Msakavene	Tomato	Fruit	Tomato_Fruit		S3007	Eutric Fluvis	Calcaric	0.0762511	5.26783	0.0343973	0.65297	8.50643	5.8
F1010	Msakavene	Common bean	Seed	Common bean_Seed		S3009	Eutric Fluvis	Calcaric	0.00454604	5.77336	0.0379477	0.65729	7.746	5.62
F1011	Msakavene	Maize	Grain	Maize_Grain		S3008	Eutric Fluvis	Calcaric	0.005	7.99016	0.0602215	0.753695	8.4424	5.67
F1012	Chintheche	Cassava	Root	Cassava_Root		S3011	Haplic Lixiso	Non-calcaric	0.00808954	3.31675	0.0374464	1.12901	5.85559	6.031
F1013	Chintheche	Cassava	Leaf	Cassava_Leaf		S3011	Haplic Lixiso	Non-calcaric	0.127149	3.31675	0.0374464	1.12901	5.85559	6.031
F1014	Chintheche	Cassava	Root	Cassava_Root	Fermented	S3011	Haplic Lixiso	Non-calcaric	0.00581385	3.31675	0.0374464	1.12901	5.85559	6.031
F1015	Chintheche	Maize	Grain	Maize_Grain		S3010	Haplic Lixiso	Non-calcaric	0.005	4.32987	0.0421584	0.973664	6.05539	5.739
F1016	Chintheche	Sweet potato	Leaf	Sweet potato_Leaf		S3010	Haplic Lixiso	Non-calcaric	0.513841	4.32987	0.0421584	0.973664	6.05539	5.739
F1017	Puertete village	Papaya	Fruit	Papaya_Fruit		S3012	Eutric Vertis	Calcaric	0.0268731	1.5322	0.0118808	0.775405	5.54103	6.55
F1018	Puertete village	Mango	Fruit	Mango_Fruit		S3012	Eutric Vertis	Calcaric	0.00770247	1.5322	0.0118808	0.775405	5.54103	6.55
F1019	Puertete village	Cowpea	Seed	Cowpea_Seed		S3012	Eutric Vertis	Calcaric	0.005	1.5322	0.0118808	0.775405	5.54103	6.55
F1020	Puertete village	Pumpkin	Leaf	Pumpkin_Leaf		S3012	Eutric Vertis	Calcaric	0.247115	1.5322	0.0118808	0.775405	5.54103	6.55
F1021	Puertete village	Maize	Grain	Maize_Grain		S3012	Eutric Vertis	Calcaric	0.005	1.5322	0.0118808	0.775405	5.54103	6.55
F1022	Puertete village	Blackberry?	Fruit	Blackberry_Fruit		S3012	Eutric Vertis	Calcaric	0.0575997	1.5322	0.0118808	0.775405	5.54103	6.55
F1024	Puertete village	Rice	Grain	Rice_Grain	Polished	S3012	Eutric Vertis	Calcaric	0.0713912	1.5322	0.0118808	0.775405	5.54103	6.55
F1025	Sani village	Maize	Grain	Maize_Grain		S3013	Vertic Cambis	Calcaric	0.021851	0.93347	0.0145571	1.55946	3.96268	6.24
F1026	Sani village	Rice	Grain	Rice_Grain	Polished	S3014	Vertic Cambis	Calcaric	0.00768831	0.698966	0.00513572	0.734759	6.1903	5.76
F1027	Sani village	Cassava	Leaf	Cassava_Leaf		S3013	Vertic Cambis	Calcaric	0.18235	0.93347	0.0145571	1.55946	3.96268	6.24
F1028	Sani village	Moringa	Leaf	Moringa_Leaf		S3013	Vertic Cambis	Calcaric	0.0978852	0.93347	0.0145571	1.55946	3.96268	6.24
F1029	Sani village	Pumpkin	Leaf	Pumpkin_Leaf		S3013	Vertic Cambis	Calcaric	0.226761	0.93347	0.0145571	1.55946	3.96268	6.24
F1030	Sani village	Cowpea	Seed	Cowpea_Seed		S3013	Vertic Cambis	Calcaric	0.005	0.93347	0.0145571	1.55946	3.96268	6.24
F1031	Sani village	Cowpea	Leaf	Cowpea_Leaf		S3013	Vertic Cambis	Calcaric	0.101808	0.93347	0.0145571	1.55946	3.96268	6.24
F1032	Sani village	Okra	Leaf	Okra_Leaf		S3013	Vertic Cambis	Calcaric	0.0926556	0.93347	0.0145571	1.55946	3.96268	6.24
F1033	Sani village	Pigeon pea	Seed	Pigeon pea_Seed		S3013	Vertic Cambis	Calcaric	0.0124017	0.93347	0.0145571	1.55946	3.96268	6.24
F1034	Sani village	Dorica bean	Seed	Dorica bean_Seed		S3013	Vertic Cambis	Calcaric	0.0103863	0.93347	0.0145571	1.55946	3.96268	6.24
F1035	Sani village	Groundnut	Seed	Groundnut_Seed		S3013	Vertic Cambis	Calcaric	0.00812923	0.93347	0.0145571	1.55946	3.96268	6.24
F1036	Sani village	Common bean	Seed	Common bean_Seed		S3013	Vertic Cambis	Calcaric	0.00861938	0.93347	0.0145571	1.55946	3.96268	6.24
F1037	Sani village	Banana	Fruit	Banana_Fruit		S3013	Vertic Cambis	Calcaric	0.0101591	0.93347	0.0145571	1.55946	3.96268	6.24
F1038	Sani village	Papaya	Fruit	Papaya_Fruit		S3013	Vertic Cambis	Calcaric	0.0214941	0.93347	0.0145571	1.55946	3.96268	6.24
F1039	Sani village	Mango	Fruit	Mango_Fruit		S3013	Vertic Cambis	Calcaric	0.0169874	0.93347	0.0145571	1.55946	3.96268	6.24
F1040	Mkhukhi village	Jews mallow	Leaf	Jews mallow_Leaf		S3015	Eutric Vertis	Calcaric	0.128037	1.48147	0.0262307	1.77059	4.69311	6.88
F1041	Mkhukhi village	Maize	Grain	Maize_Grain		S3015	Eutric Vertis	Calcaric	0.0127475	1.48147	0.0262307	1.77059	4.69311	6.88
F1042	Mkhukhi village	Groundnut	Seed	Groundnut_Seed		S3015	Eutric Vertis	Calcaric	0.0114649	1.48147	0.0262307	1.77059	4.69311	6.88
F1043	Mkhukhi village	Hibiscus	Leaf	Hibiscus_Leaf		S3015	Eutric Vertis	Calcaric	0.122061	1.48147	0.0262307	1.77059	4.69311	6.88
F1044	Mkhukhi village	Moringa	Leaf	Moringa_Leaf		S3015	Eutric Vertis	Calcaric	0.088562	1.48147	0.0262307	1.77059	4.69311	6.88
F1045	Mkhukhi village	Kala Kola	Leaf	Kala Kola_Leaf		S3015	Eutric Vertis	Calcaric	0.214102	1.48147	0.0262307	1.77059	4.69311	6.88
F1046	Mkhukhi village	Sweet potato	Leaf	Sweet potato_Leaf		S3015	Eutric Vertis	Calcaric	0.681773	1.48147	0.0262307	1.77059	4.69311	6.88
F1047	Mkhukhi village	Pumpkin	Leaf	Pumpkin_Leaf		S3015	Eutric Vertis	Calcaric	0.465669	1.48147	0.0262307	1.77059	4.69311	6.88
F1048	Mkhukhi village	Okra	Leaf	Okra_Leaf		S3015	Eutric Vertis	Calcaric	0.0603443	1.48147	0.0262307	1.77059	4.69311	6.88
F1049	Mkhukhi village	Cowpea	Seed	Cowpea_Seed		S3015	Eutric Vertis	Calcaric	0.0103761	1.48147	0.0262307	1.77059	4.69311	6.88
F1050	Mkhukhi village	Cassava	Leaf	Cassava_Leaf		S3015	Eutric Vertis	Calcaric	0.300803	1.48147	0.0262307	1.77059	4.69311	6.88
F1051	Mkhukhi village	Mango	Fruit	Mango_Fruit		S3015	Eutric Vertis	Calcaric	0.0179992	1.48147	0.0262307	1.77059	4.69311	6.88
F1052	Mkhukhi village	Papaya	Fruit	Papaya_Fruit		S3015	Eutric Vertis	Calcaric	0.0174854	1.48147	0.0262307	1.77059	4.69311	6.88
F1053	Nadimba One	Okra	Fruit	Okra_Fruit		S3016	Haplic Luviso	Non-calcaric	0.0379508	1.79159	0.0333478	1.86136	4.49559	6.66
F1054	Nadimba One	Common bean	Seed	Common bean_Seed		S3016	Haplic Luviso	Non-calcaric	0.0064802	1.79159	0.0333478	1.86136	4.49559	6.66
F1055	Nadimba One	Pigeon pea	Seed	Pigeon pea_Seed		S3016	Haplic Luviso	Non-calcaric	0.00736799	1.79159	0.0333478	1.86136	4.49559	6.66
F1056	Nadimba One	Finger millet	Grain	Finger millet_Grain		S3016	Haplic Luviso	Non-calcaric	0.005	1.79159	0.0333478	1.86136	4.49559	6.66
F1057	Nadimba One	Groundnut	Seed	Groundnut_Seed		S3016	Haplic Luviso	Non-calcaric	0.005	1.79159	0.0333478	1.86136	4.49559	6.66
F1058	Nadimba One	Pumpkin	Leaf	Pumpkin_Leaf		S3016	Haplic Luviso	Non-calcaric	0.121809	1.79159	0.0333478	1.86136	4.49559	6.66
F1059	Nadimba One	Cowpea	Leaf	Cowpea_Leaf		S3016	Haplic Luviso	Non-calcaric	0.0919448	1.79159	0.0333478	1.86136	4.49559	6.66
F1060	Nadimba One	Masau	Fruit	Masau_Fruit		S3016	Haplic Luviso	Non-calcaric	0.0357823	1.79159	0.0333478	1.86136	4.49559	6.66
F1061	Nadimba One	Cassava	Leaf	Cassava_Leaf		S3016	Haplic Luviso	Non-calcaric	0.157963	1.79159	0.0333478	1.86136	4.49559	6.66
F1062	Nadimba One	Cowpea	Seed	Cowpea_Seed		S3016	Haplic Luviso	Non-calcaric	0.00471471	1.79159	0.0333478	1.86136	4.49559	6.66
F1063	Nadimba One	Maize	Grain	Maize_Grain		S3016	Haplic Luviso	Non-calcaric	0.005	1.79159	0.0333478	1.86136	4.49559	6.66
F1064	Nadimba One	Mango	Fruit	Mango_Fruit		S3016	Haplic Luviso	Non-calcaric	0.00949669	1.79159	0.0333478	1.86136	4.49559	6.66
F1065	Nadimba One	Tomato	Fruit	Tomato_Fruit		S3016	Haplic Luviso	Non-calcaric	0.0870101	1.79159	0.0333478	1.86136	4.49559	6.66
F1066	Nadimba One	Soya	Seed	Soya_Seed		S3016	Haplic Luviso	Non-calcaric	0.00889147	1.79159	0.0333478	1.86136	4.49559	6.66
F1067	Nadimba Two	Pumpkin	Fruit	Pumpkin_Fruit		S3017	Chromic Luvis	Non-calcaric	0.0475329	1.16173	0.0163974	1.41146	2.49107	7.04
F1068	Nadimba Two	Pigeon pea	Seed	Pigeon pea_Seed		S3017	Chromic Luvis	Non-calcaric	0.00484786	1.16173	0.0163974	1.41146	2.49107	7.04
F1069	Nadimba Two	Cowpea	Seed	Cowpea_Seed		S3017	Chromic Luvis	Non-calcaric	0.00709384	1.16173	0.0163974	1.41146	2.49107	7.04
F1070	Nadimba Two	Maize	Grain	Maize_Grain		S3017	Chromic Luvis	Non-calcaric	0.005	1.16173	0.0163974	1.41146	2.49107	7.04
F1071	Nadimba Two	Groundnut	Seed	Groundnut_Seed		S3017	Chromic Luvis	Non-calcaric	0.00569502	1.16173	0.0163974	1.41146	2.49107	7.04
F1072	Nadimba Two	Masau	Fruit	Masau_Fruit		S3017	Chromic Luvis	Non-calcaric	0.0816276	1.16173	0.0163974	1.41146	2.49107	7.04
F1073	Nadimba Two	African gum fruit	Fruit	African gum fruit_Fruit		S3017	Chromic Luvis	Non-calcaric	0.0157682	1.16173	0.0163974	1.41146	2.49107	7.04
F1074	Nadimba Two	Sorghum	Grain	Sorghum_Grain		S3017	Chromic Luvis	Non-calcaric	0.019312	1.16173	0.0163974	1.41146	2.49107	7.04
F1075	Nadimba Two	Lime	Fruit	Lime_Fruit		S3017	Chromic Luvis	Non-calcaric	0.005	1.16173	0.0163974	1.41146	2.49107	7.04
F1076	Nadimba Two	Onion	Bulb	Onion_Bulb		S3017	Chromic Luvis	Non-calcaric	0.0116796	1.16173	0.0163974	1.41146	2.49107	7.04
F1077	Nadimba Two	Tomato	Fruit	Tomato_Fruit		S3017	Chromic Luvis	Non-calcaric	0.0342122	1.16173	0.0163974	1.41146	2.49107	7.04
F1078	Nadimba Two	Cabbage	Leaf	Cabbage_Leaf		S3017	Chromic Luvis	Non-calcaric	0.0332472	1.16173	0.0163974	1.41146	2.49107	7.04
F1079	Nadimba Two	Moringa	Leaf	Moringa_Leaf		S3017	Chromic Luvis	Non-calcaric	0.0967457	1.16173	0.0163974	1.41146	2.49107	7.04
F1080	Nadimba Two	Mango	Fruit	Mango_Fruit		S3017	Chromic Luvis	Non-calcaric	0.0126271	1.16173	0.0163974	1.41146	2.49107	7.04
F1081	Katuli village	Maize	Grain	Maize_Grain		S3018	Haplic Lixiso	Non-calcaric	0.005	1.62787	0.0333184	2.04674	5.18375	5.42
F1082	Katuli village	Common bean	Seed	Common bean_Seed		S3018	Haplic Lixiso	Non-calcaric	0.00640752	1.62787	0.0333184	2.04674	5.18375	5.42
F1083	Katuli village	Sorghum	Grain	Sorghum_Grain		S3018	Haplic Lixiso	Non-calcaric	0.0109129	1.62787	0.0333184	2.04674	5.18375	5.42
F1084	Katuli village	Bambara nut	Seed	Bambara nut_Seed		S3018	Haplic Lixiso	Non-calcaric	0.0379359	1.62787	0.0333184	2.04674	5.18375	5.42
F1085	Katuli village	Cowpea	Seed	Cowpea_Seed		S3018	Haplic Lixiso	Non-calcaric	0.0136152	1.62787	0.0333184	2.04674	5.18375	5.42
F1086	Katuli village	Cowpea	Seed	Cowpea_Seed		S3018	Haplic Lixiso	Non-calcaric	0.0183585	1.62787	0.0333184	2.04674	5.18375	5.42
F1087	Katuli village	Mango	Fruit	Mango_Fruit		S3018	Haplic Lixiso	Non-calcaric	0.0102042	1.62787	0.0333184	2.04674	5.18375	5.42
F1088	Katuli village	Groundnut	Seed	Groundnut_Seed		S3018	Haplic Lixiso	Non-calcaric	0.102131	1.62787	0.0333184	2.04674	5.18375	5.42
F1089	Katuli village	Soya	Seed	Soya_Seed		S3018	Haplic Lixiso	Non-calcaric	0.00572527	1.62787	0.0333184	2.04674	5.18375	5.42
F1090	Katuli village	Sweet potato	Tuber	Sweet potato_Tuber		S3018	Haplic Lixiso	Non-calcaric	0.00627978	1.62787	0.0333184	2.04674	5.18375	5.42
F1091	Katuli village	Tomato	Fruit	Tomato_Fruit		S3018	Haplic Lixiso	Non-calcaric	0.0261319	1.62787	0.0333184	2.04674	5.18375	5.42
F1093	Katuli village	Masuku	Fruit	Masuku_Fruit		S3018	Haplic Lixiso	Non-calcaric	0.005	1.62787	0.0333184	2.04674	5.18375	5.42
F1094	Katuli village	Masuku	Fruit	Masuku_Fruit		S3018	Haplic Lixiso	Non-calcaric	0.005	1.62787	0.0333184	2.04674	5.18375	5.42
F1095	Ntiya dambo garden	Mustard	Leaf	Mustard_Leaf		S3019	Chromic Luvis	Non-calcaric	0.1031	3.36119	0.0298999	0.889563	6.26627	5.51
F1096	Ntiya dambo garden	Rape	Leaf	Rape_Leaf		S3019	Chromic Luvis	Non-calcaric	0.04833	3.36119	0.0298999	0.889563	6.26627	5.51
F1097	Ntiya dambo garden	Pumpkin	Leaf	Pumpkin_Leaf		S3019	Chromic Luvis	Non-calcaric	0.130465	3.36119	0.0298999	0.889563	6.26627	5.51
F1098	Ntiya dambo garden	Cabbage	Leaf	Cabbage_Leaf		S3019	Chromic Luvis	Non-calcaric	0.134505	3.36119	0.0298999	0.889563	6.26627	5.51
F1099	Ntiya dambo garden	Tomato	Fruit	Tomato_Fruit		S3019	Chromic Luvis	Non-calcaric	0.0344423	3.36119	0.0298999	0.889563	6.26627	5.51
F1100	Malika village	Cassava	Leaf	Cassava_Leaf		S3020	Chromic Luvis	Non-calcaric	0.448902	1.05547	0.00178631	0.169244	2.06883	5.47
F1101	Malika village	Sorghum	Grain	Sorghum_Grain		S3020	Chromic Luvis	Non-calcaric	0.0151529	1.05547	0.00178631	0.169244	2.06883	5.47
F1102	Malika village	Groundnut	Seed	Groundnut_Seed		S3020	Chromic Luvis	Non-calcaric	0.00817621	1.05547	0.00178631	0.169244	2.06883	5.47
F1103	Malika village	Maize	Grain	Maize_Grain		S3020	Chromic Luvis	Non-calcaric	0.005	1.05547	0.00178631	0.169244	2.06883	5.47
F1104	Malika village	Pigeon pea	Seed	Pigeon pea_Seed		S3020	Chromic Luvis	Non-calcaric	0.00666922	1.05547	0.00178631	0.169244	2.06883	5.47
F1105	Malika village	Banana	Fruit	Banana_Fruit		S3020	Chromic Luvis	Non-calcaric	0.00801572	1.05547	0.00178631	0.169244	2.06883	5.47
F1106	Malika village	Guava	Fruit	Guava_Fruit		S3020	Chromic Luvis	Non-calcaric	0.00815262	1.05547	0.00178631	0.169244	2.06883	5.47
F1107	Malika village	Cassava	Root	Cassava_Root		S3020	Chromic Luvis	Non-calcaric	0.0244856	1.05547	0.00178631	0.169244	2.06883	5.47
F1108	Chilambe village	Mango	Fruit	Mango_Fruit		S3021	Chromic Luvis	Non-calcaric	0.0125089	1.31826	0.00240261	0.182256	1.83954	6.33
F1109	Chilambe village	Rice	Grain	Rice_Grain	Polished	S3021	Chromic Luvis	Non-calcaric	0.00510503	1.31826	0.00240261	0.182256	1.83954	6.33
F1110	Chilambe village	Groundnut	Seed	Groundnut_Seed		S3021	Chromic Luvis	Non-calcaric	0.0107235	1.31826	0.00240261	0.182256	1.83954	6.33
F1111	Chilambe village	Common bean	Seed	Common bean_Seed		S3021	Chromic Luvis	Non-calcaric	0.010982	1.31826	0.00240261	0.182256	1.83954	6.33
F1112	Chilambe village	Pigeon pea	Seed	Pigeon pea_Seed		S3021	Chromic Luvis	Non-calcaric	0.0119269	1.31826	0.00240261	0.182256	1.83954	6.33
F1113	Chilambe village	Maize	Grain	Maize_Grain		S3021	Chromic Luvis	Non-calcaric	0.00815504	1.31826	0.00240261	0.182256	1.83954	6.33
F1114	Chilambe village	Sorghum	Grain	Sorghum_Grain		S3021	Chromic Luvis	Non-calcaric	0.0128743	1.31826	0.00240261	0.182256	1.83954	6.33
F1115	Chilambe village	Cassava	Leaf	Cassava_Leaf		S3021	Chromic Luvis	Non-calcaric	0.767952	1.31826	0.00240261	0.182256	1.83954	6.33
F1118	Billy village	Tove	Leaf	Tove_Leaf		S3022	Calcaric Camb	Calcaric	0.434473	2.30578	0.0727183	3.15374	2.66589	7.49
F1119	Billy village	Pearl millet	Grain	Pearl millet_Grain		S3022	Calcaric Camb	Calcaric	0.0313745	2.30578	0.0727183	3.15374	2.66589	7.49
F1120	Billy village	Pearl millet	Grain	Pearl millet_Grain		S3022	Calcaric Camb	Calcaric	0.165395	2.30578	0.0727183	3.15374	2.66589	7.49
F1121	Billy village	Sorghum	Grain	Sorghum_Grain		S3022	Calcaric Camb	Calcaric	0.00829822	2.30578	0.0727183	3.15374	2.66589	7.49
F1122	Billy village	Moringa	Leaf	Moringa_Leaf		S3022	Calcaric Camb	Calcaric	0.135111	2.30578	0.0727183	3.15374	2.66589	7.49
F1123	Billy village	Tove	Leaf	Tove_Leaf		S3022	Calcaric Camb	Calcaric	0.187408	2.30578	0.0727183	3.15374	2.66589	7.49
F1124	Billy village	Cassava	Leaf	Cassava_Leaf		S3022	Calcaric Camb	Calcaric	0.340168	2.30578	0.0727183	3.15374	2.66589	7.49
F1125	Billy village	Tove	Leaf	Tove_Leaf		S3022	Calcaric Camb	Calcaric	0.196256	2.30578	0.0727183	3.15374	2.66589	7.49
F1126	Billy village	Pearl millet	Grain	Pearl millet_Grain		S3022	Calcaric Camb	Calcaric	0.00465445	2.30578	0.0727183	3.15374	2.66589	7.49
F1127	Billy village	Maize	Grain	Maize_Grain		S3022	Calcaric Camb	Calcaric	0.005	2.30578	0.0727183	3.15374	2.66589	7.49
F1128	Billy village	Sorghum	Grain	Sorghum_Grain		S3022	Calcaric Camb	Calcaric	0.0100601	2.30578	0.0727183	3.15374	2.66589	7.49
F1129	Billy village	Okra	Fruit	Okra_Fruit		S3022	Calcaric Camb	Calcaric	0.0180758	2.30578	0.0727183	3.15374	2.66589	7.49
F1130	Billy village	Pumpkin	Leaf	Pumpkin_Leaf		S3022	Calcaric Camb	Calcaric	0.427477	2.30578	0.0727183	3.15374	2.66589	7.49
F1131	Billy village	Pearl millet	Grain	Pearl millet_Grain		S3022	Calcaric Camb	Calcaric	0.005	2.30578	0.0727183	3.15374	2.66589	7.49
F1132	Billy village	Sorghum	Grain	Sorghum_Grain		S3022	Calcaric Camb	Calcaric	0.0102823	2.30578	0.0727183	3.15374	2.66589	7.49
F1133	Billy village	Maize	Grain	Maize_Grain		S3022	Calcaric Camb	Calcaric	0.005	2.30578	0.0727183	3.15374	2.66589	7.49
F1134	Billy village	Sorghum	Grain	Sorghum_Grain		S3022	Calcaric Camb	Calcaric	0.00503355	2.30578	0.0727183	3.15374	2.66589	7.49
F1135	Billy village	Sorghum	Grain	Sorghum_Grain		S3022	Calcaric Camb	Calcaric	0.00506678	2.30578	0.0727183	3.15374	2.66589	7.49
F1136	Billy village	Pearl millet	Grain	Pearl millet_Grain		S3022	Calcaric Camb	Calcaric	0.00660562	2.30578	0.0727183	3.15374	2.66589	7.49
F1137	Billy village	Tove	Leaf	Tove_Leaf		S3022	Calcaric Camb	Calcaric	0.246576	2.30578	0.0727183	3.15374	2.66589	7.49
F1138	Billy village	Tove	Leaf	Tove_Leaf		S3022	Calcaric Camb	Calcaric	0.222395	2.30578	0.0727183	3.15374	2.66589	7.49
F1139	Billy village	Sorghum	Grain	Sorghum_Grain		S3022	Calcaric Camb	Calcaric	0.005	2.30578	0.0727183	3.15374	2.66589	7.49
F1140	Billy village	Pearl millet	Grain	Pearl millet_Grain		S3022	Calcaric Camb	Calcaric	0.005	2.30578	0.0727183	3.15374	2.66589	7.49
F1141	Billy village	Tove	Leaf	Tove_Leaf		S3022	Calcaric Camb	Calcaric	0.192536	2.30578	0.0727183	3.15374	2.66589	7.49
F1142	Billy village	Moringa	Leaf	Moringa_Leaf		S3022	Calcaric Camb	Calcaric	0.112998	2.30578	0.0727183	3.15374	2.66589	7.49
F1143	Billy village	Pearl millet	Grain	Pearl millet_Grain		S3022	Calcaric Camb	Calcaric	0.00581073	2.30578	0.0727183	3.15374	2.66589	7.49
F1144	Billy village	Cowpea	Seed	Cowpea_Seed		S3022	Calcaric Camb	Calcaric	0.0268712	2.30578	0.0727183	3.15374	2.66589	7.49
F1145	Billy village	Sorghum	Grain	Sorghum_Grain		S3022	Calcaric Camb	Calcaric	0.005	2.30578	0.0727183	3.15374	2.66589	7.49
F1146	Billy village	Pearl millet	Grain	Pearl millet_Grain		S3022	Calcaric Camb	Calcaric	0.00881924	2.30578	0.0727183	3.15374	2.66589	7.49
F1147	Billy village	Moringa	Leaf	Moringa_Leaf		S3022	Calcaric Camb	Calcaric	0.0897293	2.30578	0.0727183	3.15374	2.66589	7.49
F1148	Moses village	Tove	Leaf	Tove_Leaf		S3022	Calcaric Camb	Calcaric	0.189107	2.30578	0.0727183	3.15374	2.66589	7.49
F1149	Moses village	Sorghum	Grain	Sorghum_Grain		S3022	Calcaric Camb	Calcaric	0.0117291	2.30578	0.0727183	3.15374	2.66589	7.49
F1150	Moses village	Pearl millet	Grain	Pearl millet_Grain		S3022	Calcaric Camb	Calcaric	0.005	2.30578	0.0727183	3.15374	2.66589	7.49
F1151	Moses village	Cowpea	Seed	Cowpea_Seed		S3022	Calcaric Camb	Calcaric	0.00515395	2.30578	0.0727183	3.15374	2.66589	7.49
F1152	Chikango village	Moringa	Leaf	Moringa_Leaf		S3022	Calcaric Camb	Calcaric	0.145296	2.30578	0.0727183	3.15374	2.66589	7.49
F1153	Chikango village	Cowpea	Seed	Cowpea_Seed		S3022	Calcaric Camb	Calcaric	0.005	2.30578	0.0727183	3.15374	2.66589	7.49
F1154	Chikango village	Cowpea	Leaf	Cowpea_Leaf		S3022	Calcaric Camb	Calcaric	0.183209	2.30578	0.0727183	3.15374	2.66589	7.49
F1155	Chikango village	Pearl millet	Grain	Pearl millet_Grain		S3022	Calcaric Camb	Calcaric	0.005	2.30578	0.0727183	3.15374	2.66589	7.49
F1156	Chikango village	Sorghum	Grain	Sorghum_Grain		S3022	Calcaric Camb	Calcaric	0.005	2.30578	0.0727183	3.15374	2.66589	7.49
F1157	Chikango village	Cowpea	Seed	Cowpea_Seed		S3022	Calcaric Camb	Calcaric	0.005	2.30578	0.0727183	3.15374	2.66589	7.49
F1158	Billy village	Pearl millet	Grain	Pearl millet_Grain		S3022	Calcaric Camb	Calcaric	0.005	2.30578	0.0727183	3.15374	2.66589	7.49
F1159	Billy village	Sorghum	Grain	Sorghum_Grain		S3022	Calcaric Camb	Calcaric	0.0116131	2.30578	0.0727183	3.15374	2.66589	7.49
F1160	Billy village	Tove	Leaf	Tove_Leaf		S3022	Calcaric Camb	Calcaric	0.238222	2.30578	0.0727183	3.15374	2.66589	7.49
F1161	Chifundo village	Pearl millet	Grain	Pearl millet_Grain		S3022	Calcaric Camb	Calcaric	0.00751797	2.30578	0.0727183	3.15374	2.66589	7.49
F1162	Chifundo village	Sorghum	Grain	Sorghum_Grain		S3022	Calcaric Camb	Calcaric	0.0080164	2.30578	0.0727183	3.15374	2.66589	7.49
F1163	Billy village	Cowpea	Seed	Cowpea_Seed		S3022	Calcaric Camb	Calcaric	0.0210583	2.30578	0.0727183	3.15374	2.66589	7.49
F1164	Billy village	Pearl millet	Grain	Pearl millet_Grain		S3022	Calcaric Camb	Calcaric	0.009417	2.30578	0.0727183	3.15374	2.66589	7.49
F1165	Chifundo village	Sorghum	Grain	Sorghum_Grain		S3022	Calcaric Camb	Calcaric	0.0107565	2.30578	0.0727183	3.15374	2.66589	7.49
F1166	Chifundo village	Tove	Leaf	Tove_Leaf		S3022	Calcaric Camb	Calcaric	0.197382	2.30578	0.0727183	3.15374	2.66589	7.49
F1167	Chifundo village	Maize	Grain	Maize_Grain		S3022	Calcaric Camb	Calcaric	0.00778751	2.30578	0.0727183	3.15374	2.66589	7.49
F1168	Chifundo village	Tove	Leaf	Tove_Leaf		S3022	Calcaric Camb	Calcaric	0.172745	2.30578	0.0727183	3.15374	2.66589	7.49
F1169	Chifundo village	Pearl millet	Grain	Pearl millet_Grain		S3022	Calcaric Camb	Calcaric	0.00844572	2.30578	0.0727183	3.15374	2.66589	7.49
F1170	Moses village	Sorghum	Grain	Sorghum_Grain		S3022	Calcaric Camb	Calcaric	0.103416	2.30578	0.0727183	3.15374	2.66589	7.49
F1171	Moses village	Cowpea	Seed	Cowpea_Seed		S3022	Calcaric Camb	Calcaric	0.0316175	2.30578	0.0727183	3.15374	2.66589	7.49
F1172	Chifundo village	Maize	Grain	Maize_Grain		S3022	Calcaric Camb	Calcaric	0.005	2.30578	0.0727183	3.15374	2.66589	7.49
F1173	Chifundo village	Pearl millet	Grain	Pearl millet_Grain		S3022	Calcaric Camb	Calcaric	0.0103861	2.30578	0.0727183	3.15374	2.66589	7.49
F1174	Chifundo village	Sorghum	Grain	Sorghum_Grain		S3022	Calcaric Camb	Calcaric	0.00560114	2.30578	0.0727183	3.15374	2.66589	7.49
F1175	Chifundo village	Pearl millet	Grain	Pearl millet_Grain		S3022	Calcaric Camb	Calcaric	0.00815505	2.30578	0.0727183	3.15374	2.66589	7.49
F1176	Chifundo village	Sorghum	Grain	Sorghum_Grain		S3022	Calcaric Camb	Calcaric	0.00730255	2.30578	0.0727183	3.15374	2.66589	7.49
F1177	Chifundo village	Tove	Leaf	Tove_Leaf		S3022	Calcaric Camb	Calcaric	0.199935	2.30578	0.0727183	3.15374	2.66589	7.49
F1178	Chifundo village	Cowpea	Seed	Cowpea_Seed		S3022	Calcaric Camb	Calcaric	0.00583306	2.30578	0.0727183	3.15374	2.66589	7.49
F1179	Chifundo village	Pearl millet	Grain	Pearl millet_Grain		S3022	Calcaric Camb	Calcaric	0.00552457	2.30578	0.0727183	3.15374	2.66589	7.49
F1180	Chifundo village	Sorghum	Grain	Sorghum_Grain		S3022	Calcaric Camb	Calcaric	0.0101348	2.30578	0.0727183	3.15374	2.66589	7.49
F1181	Chifundo village	Bean	Leaf	Bean_Leaf		S3022	Calcaric Camb	Calcaric	0.479724	2.30578	0.0727183	3.15374	2.66589	7.49
F1182	Moses village	Sorghum	Grain	Sorghum_Grain		S3022	Calcaric Camb	Calcaric	0.00802628	2.30578	0.0727183	3.15374	2.66589	7.49
F1183	Moses village	Tove	Leaf	Tove_Leaf		S3022	Calcaric Camb	Calcaric	0.264203	2.30578	0.0727183	3.15374	2.66589	7.49
F1184	Moses village	Sorghum	Grain	Sorghum_Grain		S3022	Calcaric Camb	Calcaric	0.0102288	2.30578	0.0727183	3.15374	2.66589	7.49
F1185	Moses village	Pearl millet	Grain	Pearl millet_Grain		S3022	Calcaric Camb	Calcaric	0.00852189	2.30578	0.0727183	3.15374	2.66589	7.49
F1186	Moses village	Sorghum	Grain	Sorghum_Grain		S3022	Calcaric Camb	Calcaric	0.0127942	2.30578	0.0727183	3.15374	2.66589	7.49
F1187	Chikango village	Maize	Grain	Maize_Grain		S3022	Calcaric Camb	Calcaric	0.0060073	2.30578	0.0727183	3.15374	2.66589	7.49
F1188	Chikango village	Moringa	Leaf	Moringa_Leaf		S3022	Calcaric Camb	Calcaric	0.124214	2.30578	0.0727183	3.15374	2.66589	7.49
F1189	Chikango village	Cowpea	Seed	Cowpea_Seed		S3022	Calcaric Camb	Calcaric	0.005	2.30578	0.0727183	3.15374	2.66589	7.49
F1190	Chikango village	Sorghum	Grain	Sorghum_Grain		S3022	Calcaric Camb	Calcaric	0.00915572	2.30578	0.0727183	3.15374	2.66589	7.49
F1191	Moses village	Sorghum	Grain	Sorghum_Grain		S3022	Calcaric Camb	Calcaric	0.00643122	2.30578	0.0727183	3.15374	2.66589	7.49
F1192	Moses village	Pearl millet	Grain	Pearl millet_Grain		S3022	Calcaric Camb	Calcaric	0.00853552	2.30578	0.0727183	3.15374	2.66589	7.49
F1193	Moses village	Tove	Leaf	Tove_Leaf		S3022	Calcaric Camb	Calcaric	0.151544	2.30578	0.0727183	3.15374	2.66589	7.49
F1194	Chifundo village	Bean	Leaf	Bean_Leaf		S3022	Calcaric Camb	Calcaric	0.197488	2.30578	0.0727183	3.15374	2.66589	7.49
F1195	Chifundo village	Maize	Grain	Maize_Grain		S3022	Calcaric Camb	Calcaric	0.005	2.30578	0.0727183	3.15374	2.66589	7.49
F1196	Chifundo village	Tove	Leaf	Tove_Leaf		S3022	Calcaric Camb	Calcaric	0.159002	2.30578	0.0727183	3.15374	2.66589	7.49
F1197	Chifundo village	Maize	Grain	Maize_Grain		S3022	Calcaric Camb	Calcaric	0.005	2.30578	0.0727183	3.15374	2.66589	7.49
F1198	Chifundo village	Cowpea	Seed	Cowpea_Seed		S3022	Calcaric Camb	Calcaric	0.0111999	2.30578	0.0727183	3.15374	2.66589	7.49
F1199	Chikango village	Pearl millet	Grain	Pearl millet_Grain		S3022	Calcaric Camb	Calcaric	0.00959059	2.30578	0.0727183	3.15374	2.66589	7.49
F1200	Chikango village	Bean	Leaf	Bean_Leaf		S3022	Calcaric Camb	Calcaric	0.202392	2.30578	0.0727183	3.15374	2.66589	7.49
F1201	Chifundo village	Sorghum	Grain	Sorghum_Grain		S3022	Calcaric Camb	Calcaric	0.0102632	2.30578	0.0727183	3.15374	2.66589	7.49
F1202	Chifundo village	Tove	Leaf	Tove_Leaf		S3022	Calcaric Camb	Calcaric	0.105296	2.30578	0.0727183	3.15374	2.66589	7.49
F1203	Moyenti village	Sorghum	Grain	Sorghum_Grain		S3022	Calcaric Camb	Calcaric	0.0136846	2.30578	0.0727183	3.15374	2.66589	7.49
F1204	Moyenti village	Pearl millet	Grain	Pearl millet_Grain		S3022	Calcaric Camb	Calcaric	0.0102513	2.30578	0.0727183	3.15374	2.66589	7.49
F1205	Chifundo village	Maize	Grain	Maize_Grain		S3022	Calcaric Camb	Calcaric	0.005	2.30578	0.0727183	3.15374	2.66589	7.49
F1206	Chifundo village	Sorghum	Grain	Sorghum_Grain		S3022	Calcaric Camb	Calcaric	0.0144666	2.30578	0.0727183	3.15374	2.66589	7.49
F1207	Chifundo village	Tove	Leaf	Tove_Leaf		S3022	Calcaric Camb	Calcaric	0.167105	2.30578	0.0727183	3.15374	2.66589	7.49
F1208	Chifundo village	Tove	Leaf	Tove_Leaf		S3022	Calcaric Camb	Calcaric	0.150234	2.30578	0.0727183	3.15374	2.66589	7.49
F1209	Chifundo village	Maize	Grain	Maize_Grain		S3022	Calcaric Camb	Calcaric	0.00508864	2.30578	0.0727183	3.15374	2.66589	7.49
F1210	Chifundo village	Sorghum	Grain	Sorghum_Grain		S3022	Calcaric Camb	Calcaric	0.0152249	2.30578	0.0727183	3.15374	2.66589	7.49
F1211	Moses village	Sorghum	Grain	Sorghum_Grain		S3022	Calcaric Camb	Calcaric	0.00590845	2.30578	0.0727183	3.15374	2.66589	7.49
F1212	Moses village	Pearl millet	Grain	Pearl millet_Grain		S3022	Calcaric Camb	Calcaric	0.00632825	2.30578	0.0727183	3.15374	2.66589	7.49
F1213	Moyenti village	Sorghum	Grain	Sorghum_Grain		S3022	Calcaric Camb	Calcaric	0.005	2.30578	0.0727183	3.15374	2.66589	7.49
F1214	Moyenti village	Pearl millet	Grain	Pearl millet_Grain		S3022	Calcaric Camb	Calcaric	0.0157257	2.30578	0.0727183	3.15374	2.66589	7.49
F1215	Chifundo village	Sorghum	Grain	Sorghum_Grain		S3022	Calcaric Camb	Calcaric	0.0832956	2.30578	0.0727183	3.15374	2.66589	7.49
F1216	Chifundo village	Pearl millet	Grain	Pearl millet_Grain		S3022	Calcaric Camb	Calcaric	0.00913267	2.30578	0.0727183	3.15374	2.66589	7.49
F1217	Chifundo village	Moringa	Leaf	Moringa_Leaf		S3022	Calcaric Camb	Calcaric	0.00456977	2.30578	0.0727183	3.15374	2.66589	7.49
F1218	Chikango village	Pearl millet	Grain	Pearl millet_Grain		S3022	Calcaric Camb	Calcaric	0.00513488	2.30578	0.0727183	3.15374	2.66589	7.49
F1219	Chikango village	Moringa	Leaf	Moringa_Leaf		S3022	Calcaric Camb	Calcaric	0.222039	2.30578	0.0727183	3.15374	2.66589	7.49
F1220	Billy village	Cowpea	Seed	Cowpea_Seed		S3022	Calcaric Camb	Calcaric	0.005	2.30578	0.0727183	3.15374	2.66589	7.49
F1221	Billy village	Pearl millet	Grain	Pearl millet_Grain		S3022	Calcaric Camb	Calcaric	0.00901929	2.30578	0.0727183	3.15374	2.66589	7.49
F1222	Billy village	Pearl millet	Grain	Pearl millet_Grain		S3022	Calcaric Camb	Calcaric	0.0161844	2.30578	0.0727183	3.15374	2.66589	7.49
F1223	Billy village	Bean	Seed	Bean_Seed		S3022	Calcaric Camb	Calcaric	0.005	2.30578	0.0727183	3.15374	2.66589	7.49
F1224	Moses village	Pearl millet	Grain	Pearl millet_Grain		S3022	Calcaric Camb	Calcaric	0.005	2.30578	0.0727183	3.15374	2.66589	7.49
F1225	Moses village	Sorghum	Grain	Sorghum_Grain		S3022	Calcaric Camb	Calcaric	0.0114989	2.30578	0.0727183	3.15374	2.66589	7.49
F1226	Chikango village	Maize	Grain	Maize_Grain		S3022	Calcaric Camb	Calcaric	0.00532259	2.30578	0.0727183	3.15374	2.66589	7.49
F1227	Chikango village	Pearl millet	Grain	Pearl millet_Grain		S3022	Calcaric Camb	Calcaric	0.00807135	2.30578	0.0727183	3.15374	2.66589	7.49
F1228	Chikango village	Cowpea	Leaf	Cowpea_Leaf		S3022	Calcaric Camb	Calcaric	1.03885	2.30578	0.0727183	3.15374	2.66589	7.49
F1229	Chikango village	Mango	Fruit	Mango_Fruit		S3022	Calcaric Camb	Calcaric	0.005	2.30578	0.0727183	3.15374	2.66589	7.49
F1230	Chikango village	Cowpea	Leaf	Cowpea_Leaf		S3022	Calcaric Camb	Calcaric	0.371466	2.30578	0.0727183	3.15374	2.66589	7.49
F1231	Chamwaka village	Pearl millet	Grain	Pearl millet_Grain		S3022	Calcaric Camb	Calcaric	0.005	2.30578	0.0727183	3.15374	2.66589	7.49
F1232	Chamwaka village	Sorghum	Grain	Sorghum_Grain		S3022	Calcaric Camb	Calcaric	0.005	2.30578	0.0727183	3.15374	2.66589	7.49
F1233	Moses village	Tove	Leaf	Tove_Leaf		S3022	Calcaric Camb	Calcaric	0.167908	2.30578	0.0727183	3.15374	2.66589	7.49
F1234	Moses village	Pearl millet	Grain	Pearl millet_Grain		S3022	Calcaric Camb	Calcaric	0.005	2.30578	0.0727183	3.15374	2.66589	7.49
F1235	Moses village	Tove	Leaf	Tove_Leaf		S3022	Calcaric Camb	Calcaric	0.134564	2.30578	0.0727183	3.15374	2.66589	7.49
F1236	Moses village	Pearl millet	Grain	Pearl millet_Grain		S3022	Calcaric Camb	Calcaric	0.0153973	2.30578	0.0727183	3.15374	2.66589	7.49
F1237	Chikango village	Sorghum	Grain	Sorghum_Grain		S3022	Calcaric Camb	Calcaric	0.105552	2.30578	0.0727183	3.15374	2.66589	7.49
F1238	Chikango village	Moringa	Leaf	Moringa_Leaf		S3022	Calcaric Camb	Calcaric	0.129389	2.30578	0.0727183	3.15374	2.66589	7.49
F1239	Chamwaka village	Sorghum	Grain	Sorghum_Grain		S3022	Calcaric Camb	Calcaric	0.00911716	2.30578	0.0727183	3.15374	2.66589	7.49
F1240	Chamwaka village	Pearl millet	Grain	Pearl millet_Grain		S3022	Calcaric Camb	Calcaric	0.0110883	2.30578	0.0727183	3.15374	2.66589	7.49
F1241	Chamwaka village	Pearl millet	Grain	Pearl millet_Grain		S3022	Calcaric Camb	Calcaric	0.017261	2.30578	0.0727183	3.15374	2.66589	7.49
F1242	Chamwaka village	Sorghum	Grain	Sorghum_Grain		S3022	Calcaric Camb	Calcaric	0.005	2.30578	0.0727183	3.15374	2.66589	7.49
F1243	Moyenti village	Maize	Grain	Maize_Grain		S3022	Calcaric Camb	Calcaric	0.005	2.30578	0.0727183	3.15374	2.66589	7.49
F1244	Moyenti village	Tove	Leaf	Tove_Leaf		S3022	Calcaric Camb	Calcaric	0.230461	2.30578	0.0727183	3.15374	2.66589	7.49
F1245	Moyenti village	Sorghum	Grain	Sorghum_Grain		S3022	Calcaric Camb	Calcaric	0.0118864	2.30578	0.0727183	3.15374	2.66589	7.49
F1246	Moyenti village	Pearl millet	Grain	Pearl millet_Grain		S3022	Calcaric Camb	Calcaric	0.0276095	2.30578	0.0727183	3.15374	2.66589	7.49
F1247	Moyenti village	Pearl millet	Grain	Pearl millet_Grain		S3022	Calcaric Camb	Calcaric	0.0475695	2.30578	0.0727183	3.15374	2.66589	7.49
F1248	Moyenti village	Sorghum	Grain	Sorghum_Grain		S3022	Calcaric Camb	Calcaric	0.0183135	2.30578	0.0727183	3.15374	2.66589	7.49
F1249	Chamwaka village	Pearl millet	Grain	Pearl millet_Grain		S3022	Calcaric Camb	Calcaric	0.005	2.30578	0.0727183	3.15374	2.66589	7.49
F1250	Chamwaka village	Sorghum	Grain	Sorghum_Grain		S3022	Calcaric Camb	Calcaric	0.018171	2.30578	0.0727183	3.15374	2.66589	7.49
F1251	Chifundo village	Moringa	Leaf	Moringa_Leaf		S3022	Calcaric Camb	Calcaric	0.147833	2.30578	0.0727183	3.15374	2.66589	7.49
F1252	Chifundo village	Bean	Seed	Bean_Seed		S3022	Calcaric Camb	Calcaric	0.005	2.30578	0.0727183	3.15374	2.66589	7.49
F1253	Billy village	Swiss chard	Leaf	Swiss chard_Leaf		S3022	Calcaric Camb	Calcaric	0.155364	2.30578	0.0727183	3.15374	2.66589	7.49
F1254	Billy village	Sweet potato	Leaf	Sweet potato_Leaf		S3022	Calcaric Camb	Calcaric	0.68564	2.30578	0.0727183	3.15374	2.66589	7.49
F1255	Billy village	Moringa	Pod	Moringa_Pod		S3022	Calcaric Camb	Calcaric	0.112143	2.30578	0.0727183	3.15374	2.66589	7.49
F1256	Chinombo Jere village	Rape	Leaf	Rape_Leaf		S0002	Leptosols	*	1.02278	2.39893	0.0373764	1.55804	3.45161	7.53
F1257	Chinombo Jere village	Finger millet	Grain	Finger millet_Grain		S0002	Leptosols	*	0.0897748	2.39893	0.0373764	1.55804	3.45161	7.53
F1258	Chinombo Jere village	Bambara nut	Seed	Bambara nut_Seed		S0002	Leptosols	*	0.0933315	2.39893	0.0373764	1.55804	3.45161	7.53
F1259	Chinombo Jere village	Maize	Grain	Maize_Grain	Ufa woyera/granmill	S0002	Leptosols	*	0.0835843	2.39893	0.0373764	1.55804	3.45161	7.53
F1260	Chinombo Jere village	Maize	Grain	Maize_Grain		S0002	Leptosols	*	0.11932	2.39893	0.0373764	1.55804	3.45161	7.53
F1261	Bandawe Tembo village	Maize	Grain	Maize_Grain	Ufa woyera/granmill	S0002	Leptosols	*	0.005	2.39893	0.0373764	1.55804	3.45161	7.53
F1262	Bandawe Tembo village	Cabbage	Leaf	Cabbage_Leaf		S0002	Leptosols	*	0.295415	2.39893	0.0373764	1.55804	3.45161	7.53
F1263	Bandawe Tembo village	Bambara nut	Seed	Bambara nut_Seed		S0002	Leptosols	*	0.0906497	2.39893	0.0373764	1.55804	3.45161	7.53
F1264	Bandawe Tembo village	Cassava	Leaf	Cassava_Leaf		S0002	Leptosols	*	0.302954	2.39893	0.0373764	1.55804	3.45161	7.53
F1265	Bandawe Tembo village	Maize	Grain	Maize_Grain		S0002	Leptosols	*	0.0731888	2.39893	0.0373764	1.55804	3.45161	7.53
F1266	Chinombo Jere village	Rape	Leaf	Rape_Leaf		S0002	Leptosols	*	0.2016	2.39893	0.0373764	1.55804	3.45161	7.53
F1267	Chinombo Jere village	Bean	Seed	Bean_Seed		S0002	Leptosols	*	0.0925151	2.39893	0.0373764	1.55804	3.45161	7.53
F1268	Chinombo Jere village	Maize	Grain	Maize_Grain		S0002	Leptosols	*	0.0905678	2.39893	0.0373764	1.55804	3.45161	7.53
F1269	Chinombo Jere village	Finger millet	Grain	Finger millet_Grain		S0002	Leptosols	*	0.0847502	2.39893	0.0373764	1.55804	3.45161	7.53
F1270	Chinombo Jere village	Maize	Grain	Maize_Grain	Ufa woyera/granmill	S0002	Leptosols	*	0.0885933	2.39893	0.0373764	1.55804	3.45161	7.53
F1271	Yeseye Jere village	Bean	Seed	Bean_Seed		S0002	Leptosols	*	0.0713228	2.39893	0.0373764	1.55804	3.45161	7.53
F1272	Yeseye Jere village	Maize	Grain	Maize_Grain		S0002	Leptosols	*	0.0875852	2.39893	0.0373764	1.55804	3.45161	7.53
F1273	Yeseye Jere village	Soya	Seed	Soya_Seed		S0002	Leptosols	*	0.12164	2.39893	0.0373764	1.55804	3.45161	7.53
F1274	Yeseye Jere village	Maize	Grain	Maize_Grain	Ufa woyera/granmill	S0002	Leptosols	*	0.0847259	2.39893	0.0373764	1.55804	3.45161	7.53
F1275	Yeseye Jere village	Pea	Seed	Pea_Seed		S0002	Leptosols	*	0.0660746	2.39893	0.0373764	1.55804	3.45161	7.53
F1276	Bandawe Tembo village	Sweet potato	Leaf	Sweet potato_Leaf		S0002	Leptosols	*	0.666363	2.39893	0.0373764	1.55804	3.45161	7.53
F1277	Bandawe Tembo village	Bambara nut	Seed	Bambara nut_Seed		S0002	Leptosols	*	0.005	2.39893	0.0373764	1.55804	3.45161	7.53
F1278	Bandawe Tembo village	Maize	Grain	Maize_Grain		S0002	Leptosols	*	0.005	2.39893	0.0373764	1.55804	3.45161	7.53
F1279	Bandawe Tembo village	Bean	Seed	Bean_Seed		S0002	Leptosols	*	0.005	2.39893	0.0373764	1.55804	3.45161	7.53
F1280	Bandawe Tembo village	Rice	Grain	Rice_Grain	Polished	S0002	Leptosols	*	0.005	2.39893	0.0373764	1.55804	3.45161	7.53
F1281	Bandawe Tembo village	Maize	Grain	Maize_Grain	Ufa woyera/granmill	S0002	Leptosols	*	0.005	2.39893	0.0373764	1.55804	3.45161	7.53
F1282	Yeseye Jere village	Okra	Leaf	Okra_Leaf		S0002	Leptosols	*	0.109293	2.39893	0.0373764	1.55804	3.45161	7.53
F1283	Yeseye Jere village	Groundnut	Seed	Groundnut_Seed		S0002	Leptosols	*	0.005	2.39893	0.0373764	1.55804	3.45161	7.53
F1284	Yeseye Jere village	Maize	Grain	Maize_Grain	Ufa woyera/granmill	S0002	Leptosols	*	0.005	2.39893	0.0373764	1.55804	3.45161	7.53
F1285	Yeseye Jere village	Soya	Seed	Soya_Seed		S0002	Leptosols	*	0.005	2.39893	0.0373764	1.55804	3.45161	7.53
F1286	Yeseye Jere village	Finger millet	Grain	Finger millet_Grain		S0002	Leptosols	*	0.0849509	2.39893	0.0373764	1.55804	3.45161	7.53
F1287	Yeseye Jere village	Black jack	Leaf	Black jack_Leaf		S0002	Leptosols	*	0.35013	2.39893	0.0373764	1.55804	3.45161	7.53
F1288	Yeseye Jere village	Finger millet	Grain	Finger millet_Grain		S0002	Leptosols	*	0.0264016	2.39893	0.0373764	1.55804	3.45161	7.53
F1289	Yeseye Jere village	Maize	Grain	Maize_Grain		S0002	Leptosols	*	0.0218576	2.39893	0.0373764	1.55804	3.45161	7.53
F1290	Yeseye Jere village	Sweet potato	Leaf	Sweet potato_Leaf		S0002	Leptosols	*	0.916858	2.39893	0.0373764	1.55804	3.45161	7.53
F1291	Yeseye Jere village	Papaya	Fruit	Papaya_Fruit		S0002	Leptosols	*	0.017336	2.39893	0.0373764	1.55804	3.45161	7.53
F1292	Yeseye Jere village	Pumpkin	Seed	Pumpkin_Seed		S0002	Leptosols	*	0.0059888	2.39893	0.0373764	1.55804	3.45161	7.53
F1293	Yeseye Jere village	Maize	Grain	Maize_Grain	Ufa woyera/granmill	S0002	Leptosols	*	0.005	2.39893	0.0373764	1.55804	3.45161	7.53
F1294	Bandawe Tembo village	Maize	Grain	Maize_Grain		S0002	Leptosols	*	0.005	2.39893	0.0373764	1.55804	3.45161	7.53
F1295	Bandawe Tembo village	Bambara nut	Seed	Bambara nut_Seed		S0002	Leptosols	*	0.005	2.39893	0.0373764	1.55804	3.45161	7.53
F1296	Bandawe Tembo village	Maize	Grain	Maize_Grain		S0002	Leptosols	*	0.005	2.39893	0.0373764	1.55804	3.45161	7.53
F1297	Bandawe Tembo village	Cabbage	Leaf	Cabbage_Leaf		S0002	Leptosols	*	0.219243	2.39893	0.0373764	1.55804	3.45161	7.53
F1298	Bandawe Tembo village	Maize	Grain	Maize_Grain		S0002	Leptosols	*	0.005	2.39893	0.0373764	1.55804	3.45161	7.53
F1299	Bandawe Tembo village	Finger millet	Grain	Finger millet_Grain		S0002	Leptosols	*	0.005	2.39893	0.0373764	1.55804	3.45161	7.53
F1300	Bandawe Tembo village	Black jack	Leaf	Black jack_Leaf		S0002	Leptosols	*	0.340848	2.39893	0.0373764	1.55804	3.45161	7.53
F1301	Bandawe Tembo village	Rape	Leaf	Rape_Leaf		S0002	Leptosols	*	0.0981872	2.39893	0.0373764	1.55804	3.45161	7.53
F1302	Bandawe Tembo village	Soya	Seed	Soya_Seed		S0002	Leptosols	*	0.01672	2.39893	0.0373764	1.55804	3.45161	7.53
F1303	Bandawe Tembo village	Maize	Grain	Maize_Grain	Ufa woyera/granmill	S0002	Leptosols	*	0.005	2.39893	0.0373764	1.55804	3.45161	7.53
F1304	Bandawe Tembo village	Maize	Grain	Maize_Grain	Ufa woyera/granmill	S0002	Leptosols	*	0.0053824	2.39893	0.0373764	1.55804	3.45161	7.53
F1305	Bandawe Tembo village	Maize	Grain	Maize_Grain	Ufa woyera/granmill	S0002	Leptosols	*	0.005	2.39893	0.0373764	1.55804	3.45161	7.53
F1306	Bandawe Tembo village	Maize	Grain	Maize_Grain		S0002	Leptosols	*	0.005	2.39893	0.0373764	1.55804	3.45161	7.53
F1307	Bandawe Tembo village	Dorica bean	Seed	Dorica bean_Seed		S0002	Leptosols	*	0.005	2.39893	0.0373764	1.55804	3.45161	7.53
F1308	Bandawe Tembo village	Sweet potato	Leaf	Sweet potato_Leaf		S0002	Leptosols	*	0.62096	2.39893	0.0373764	1.55804	3.45161	7.53
F1309	Kenane Shawa village	Soya	Seed	Soya_Seed		S0002	Leptosols	*	0.04284	2.39893	0.0373764	1.55804	3.45161	7.53
F1310	Kenane Shawa village	Cassava	Leaf	Cassava_Leaf		S0002	Leptosols	*	0.183819	2.39893	0.0373764	1.55804	3.45161	7.53
F1311	Kenane Shawa village	Maize	Grain	Maize_Grain		S0002	Leptosols	*	0.005	2.39893	0.0373764	1.55804	3.45161	7.53
F1312	Kenane Shawa village	Black jack	Leaf	Black jack_Leaf		S0002	Leptosols	*	0.303458	2.39893	0.0373764	1.55804	3.45161	7.53
F1313	Kenane Shawa village	Pumpkin	Leaf	Pumpkin_Leaf		S0002	Leptosols	*	0.051704	2.39893	0.0373764	1.55804	3.45161	7.53
F1314	Kenane Shawa village	Maize	Grain	Maize_Grain	Ufa woyera/granmill	S0002	Leptosols	*	0.005	2.39893	0.0373764	1.55804	3.45161	7.53
F1315	Bandawe Tembo village	Finger millet	Grain	Finger millet_Grain		S0002	Leptosols	*	0.0057472	2.39893	0.0373764	1.55804	3.45161	7.53
F1316	Bandawe Tembo village	Maize	Grain	Maize_Grain		S0002	Leptosols	*	0.005	2.39893	0.0373764	1.55804	3.45161	7.53
F1317	Bandawe Tembo village	Maize	Grain	Maize_Grain	Ufa woyera/granmill	S0002	Leptosols	*	0.005	2.39893	0.0373764	1.55804	3.45161	7.53
F1318	Bandawe Tembo village	Bambara nut	Seed	Bambara nut_Seed		S0002	Leptosols	*	0.0065952	2.39893	0.0373764	1.55804	3.45161	7.53
F1319	Bandawe Tembo village	Black jack	Leaf	Black jack_Leaf		S0002	Leptosols	*	0.385629	2.39893	0.0373764	1.55804	3.45161	7.53
F1320	Bandawe Tembo village	Sweet potato	Leaf	Sweet potato_Leaf		S0002	Leptosols	*	0.191523	2.39893	0.0373764	1.55804	3.45161	7.53
F1321	Yeseye Jere village	Soya	Seed	Soya_Seed		S0002	Leptosols	*	0.0446032	2.39893	0.0373764	1.55804	3.45161	7.53
F1322	Yeseye Jere village	Maize	Grain	Maize_Grain		S0002	Leptosols	*	0.005	2.39893	0.0373764	1.55804	3.45161	7.53
F1323	Yeseye Jere village	Pumpkin	Leaf	Pumpkin_Leaf		S0002	Leptosols	*	0.0731264	2.39893	0.0373764	1.55804	3.45161	7.53
F1324	Yeseye Jere village	Black jack	Leaf	Black jack_Leaf		S0002	Leptosols	*	0.576006	2.39893	0.0373764	1.55804	3.45161	7.53
F1325	Yeseye Jere village	Pea	Seed	Pea_Seed		S0002	Leptosols	*	0.0126944	2.39893	0.0373764	1.55804	3.45161	7.53
F1326	Yeseye Jere village	Maize	Grain	Maize_Grain		S0002	Leptosols	*	0.005	2.39893	0.0373764	1.55804	3.45161	7.53
F1327	Yeseye Jere village	Cassava	Leaf	Cassava_Leaf		S0002	Leptosols	*	0.285466	2.39893	0.0373764	1.55804	3.45161	7.53
F1328	Yeseye Jere village	Maize	Grain	Maize_Grain	Ufa woyera/granmill	S0002	Leptosols	*	0.006928	2.39893	0.0373764	1.55804	3.45161	7.53
F1329	Yeseye Jere village	Bambara nut	Seed	Bambara nut_Seed		S0002	Leptosols	*	0.0048416	2.39893	0.0373764	1.55804	3.45161	7.53
F1330	Bandawe Tembo village	Banana	Fruit	Banana_Fruit		S0002	Leptosols	*	0.0059824	2.39893	0.0373764	1.55804	3.45161	7.53
F1331	Bandawe Tembo village	Maize	Grain	Maize_Grain		S0002	Leptosols	*	0.005	2.39893	0.0373764	1.55804	3.45161	7.53
F1332	Bandawe Tembo village	Pumpkin	Leaf	Pumpkin_Leaf		S0002	Leptosols	*	0.208277	2.39893	0.0373764	1.55804	3.45161	7.53
F1333	Bandawe Tembo village	Finger millet	Grain	Finger millet_Grain		S0002	Leptosols	*	0.0023184	2.39893	0.0373764	1.55804	3.45161	7.53
F1334	Bandawe Tembo village	Soya	Seed	Soya_Seed		S0002	Leptosols	*	0.0287632	2.39893	0.0373764	1.55804	3.45161	7.53
F1335	Bandawe Tembo village	Bambara nut	Seed	Bambara nut_Seed		S0002	Leptosols	*	0.005	2.39893	0.0373764	1.55804	3.45161	7.53
F1336	Bandawe Tembo village	Groundnut	Seed	Groundnut_Seed		S0002	Leptosols	*	0.005	2.39893	0.0373764	1.55804	3.45161	7.53
F1337	Bandawe Tembo village	Rape	Leaf	Rape_Leaf		S0002	Leptosols	*	0.0815856	2.39893	0.0373764	1.55804	3.45161	7.53
F1338	Bandawe Tembo village	Maize	Grain	Maize_Grain	Ufa woyera/granmill	S0002	Leptosols	*	0.0060688	2.39893	0.0373764	1.55804	3.45161	7.53
F1339	Bandawe Tembo village	Soya	Seed	Soya_Seed		S0002	Leptosols	*	0.0056672	2.39893	0.0373764	1.55804	3.45161	7.53
F1340	Bandawe Tembo village	Pumpkin	Leaf	Pumpkin_Leaf		S0002	Leptosols	*	0.141134	2.39893	0.0373764	1.55804	3.45161	7.53
F1341	Bandawe Tembo village	Maize	Grain	Maize_Grain	Ufa woyera/granmill	S0002	Leptosols	*	0.0055536	2.39893	0.0373764	1.55804	3.45161	7.53
F1342	Bandawe Tembo village	Bambara nut	Seed	Bambara nut_Seed		S0002	Leptosols	*	0.005	2.39893	0.0373764	1.55804	3.45161	7.53
F1429	Dimba	Banana	Fruit	Banana_Fruit		S3411	Haplic Lixiso	Non-calcaric	0.0158546	8.16197	0.0264278	0.323792	12.9402	4.83
F1430	Dimba	Maize	Grain	Maize_Grain		S3412	Haplic Lixiso	Non-calcaric	0.005	3.20192	0.022356	0.698206	4.55652	6.4
F1431	Dimba	Sunflower	Seed	Sunflower_Seed		S3413	Haplic Lixiso	Non-calcaric	0.0120997	2.44594	0.0108547	0.443786	6.83461	5.3
F1435	Lunyangwa dambo	Sweet potato	Leaf	Sweet potato_Leaf		S3414	Haplic Lixiso	Non-calcaric	0.075255	0.610618	0.0052024	0.85199	2.50143	5.53
F1437	Dimba	Cassava	Leaf	Cassava_Leaf		S3411	Haplic Lixiso	Non-calcaric	0.187295	8.16197	0.0264278	0.323792	12.9402	4.83
F1438	Dimba	Sweet potato	Leaf	Sweet potato_Leaf		S3411	Haplic Lixiso	Non-calcaric	0.0686713	8.16197	0.0264278	0.323792	12.9402	4.83
F1439	Dimba	Black jack	Leaf	Black jack_Leaf		S3413	Haplic Lixiso	Non-calcaric	0.118436	2.44594	0.0108547	0.443786	6.83461	5.3
F1587	Zombwe	Maize	Grain	Maize_Grain		S3491	Haplic Lixiso	Non-calcaric	0.00732805	0.519658	0.00956482	1.8406	1.43339	7.31
F1588	Zombwe	Maize	Grain	Maize_Grain		S3492	Haplic Lixiso	Non-calcaric	0.00533615	0.589296	0.0134407	2.28081	1.98154	7.688
F1589	Zombwe	Maize	Grain	Maize_Grain		S3493	Haplic Lixiso	Non-calcaric	0.00663064	0.856318	0.0211472	2.46955	1.33834	6.901
F1590	Zombwe	Maize	Grain	Maize_Grain		S3494	Haplic Lixiso	Non-calcaric	0.0101667	2.1341	0.0284063	1.33107	2.03203	7.56
F1591	Zombwe	Maize	Grain	Maize_Grain		S3495	Haplic Lixiso	Non-calcaric	0.0138325	2.61736	0.0338015	1.29143	2.48503	5.693
F1592	Zombwe	Maize	Grain	Maize_Grain		S3496	Haplic Lixiso	Non-calcaric	0.013135	1.25625	0.015294	1.21744	1.35407	5.93
F1593	Zombwe	Maize	Grain	Maize_Grain		S3497	Leptosols	*	0.00843433	1.75258	0.0360263	2.05562	3.78345	7.072
F1594	Just south of Dedza	Maize	Grain	Maize_Grain		S3498	Chromic Luvis	Non-calcaric	0.0191496	1.70959	0.00983188	0.575103	1.89948	6.01
F1595	Just south of Dedza	Maize	Grain	Maize_Grain		S3499	Chromic Luvis	Non-calcaric	0.00901852	1.73376	0.0125983	0.726645	2.5523	5.594
F1596	Dumuka village	Maize	Grain	Maize_Grain		S3500	Chromic Luvis	Non-calcaric	0.00468742	6.46447	0.0260348	0.402737	4.6906	5.77
F1597	Dumuka village	Bean	Seed	Bean_Seed		S3500	Chromic Luvis	Non-calcaric	0.00454832	6.46447	0.0260348	0.402737	4.6906	5.77
F1598	Crown plantation	Maize	Grain	Maize_Grain		S3501	Vertic Cambis	Calcaric	0.005	1.78591	0.0292984	1.64054	3.25764	6.812
F1599	Bwanje valley	Maize	Grain	Maize_Grain		S3502	Chromic Luvis	Non-calcaric	0.00910211	0.850408	0.0152853	1.79741	1.91087	7.331
F1600	Chiwalo village	Pigeon pea	Seed	Pigeon pea_Seed		S3503	Cambic Arenos	Non-calcaric	0.005	0.161547	0.00440394	2.7261	0.673207	6.914
F1601	Chiwalo village	Cassava	Leaf	Cassava_Leaf		S3503	Cambic Arenos	Non-calcaric	0.451019	0.161547	0.00440394	2.7261	0.673207	6.914
F1602	Nkhapa village	Rice	Grain	Rice_Grain	Polished	S3506	Eutric Gleyso	Calcaric	0.00839709	0.229354	0.00839862	3.66186	1.28484	7.31
F1603	Kasongo	Rice	Grain	Rice_Grain	Polished	S3507	Eutric Gleyso	Calcaric	0.00561639	0.270379	0.00705531	2.60941	0.658753	6.4
F1604	Kasongo	Maize	Grain	Maize_Grain		S3507	Eutric Gleyso	Calcaric	0.005	0.270379	0.00705531	2.60941	0.658753	6.4
F1605	Kasongo	Rice	Grain	Rice_Grain	Polished	S3507	Eutric Gleyso	Calcaric	0.0239496	0.270379	0.00705531	2.60941	0.658753	6.4
F1606	Kasongo	Pigeon pea	Pod	Pigeon pea_Pod		S3507	Eutric Gleyso	Calcaric	0.0164169	0.270379	0.00705531	2.60941	0.658753	6.4
F1607	Kasongo	Mucuna	Seed	Mucuna_Seed		S3507	Eutric Gleyso	Calcaric	0.018265	0.270379	0.00705531	2.60941	0.658753	6.4
F1608	Kasongo	Sweet potato	Tuber	Sweet potato_Tuber		S3507	Eutric Gleyso	Calcaric	0.0145659	0.270379	0.00705531	2.60941	0.658753	6.4
F1609	Kasongo	Sweet potato	Tuber	Sweet potato_Tuber		S3507	Eutric Gleyso	Calcaric	0.011942	0.270379	0.00705531	2.60941	0.658753	6.4
F1610	Linyama village	Sorghum	Grain	Sorghum_Grain		S3508	Eutric Fluvis	Calcaric	0.0250269	1.50228	0.00690729	0.459786	1.58404	6.141
F1611	Linyama village	Maize	Grain	Maize_Grain		S3508	Eutric Fluvis	Calcaric	0.0187998	1.50228	0.00690729	0.459786	1.58404	6.141
F1612	Linyama village	Cassava	Leaf	Cassava_Leaf		S3508	Eutric Fluvis	Calcaric	0.368408	1.50228	0.00690729	0.459786	1.58404	6.141
F1616	Kumanyenga	Sorghum	Grain	Sorghum_Grain		S3509	Eutric Gleyso	Calcaric	0.0376212	2.49327	0.017748	0.711839	2.07105	6.047
F1617	Kumanyenga	Cassava	Leaf	Cassava_Leaf		S3509	Eutric Gleyso	Calcaric	0.35573	2.49327	0.017748	0.711839	2.07105	6.047
F1618	Kumanyenga	Pigeon pea	Pod	Pigeon pea_Pod		S3509	Eutric Gleyso	Calcaric	0.0114264	2.49327	0.017748	0.711839	2.07105	6.047
F1619	Sukitu village	Pigeon pea	Pod	Pigeon pea_Pod		S3510	Cambic Arenos	Non-calcaric	0.0142777	3.16407	0.0256203	0.809727	1.96249	5.719
F1620	Sukitu village	Maize	Grain	Maize_Grain		S3510	Cambic Arenos	Non-calcaric	0.0252651	3.16407	0.0256203	0.809727	1.96249	5.719
F1621	Sukitu village	Sorghum	Grain	Sorghum_Grain		S3510	Cambic Arenos	Non-calcaric	0.048582	3.16407	0.0256203	0.809727	1.96249	5.719
F1622	Sukitu village	Cowpea	Pod	Cowpea_Pod		S3510	Cambic Arenos	Non-calcaric	0.0297549	3.16407	0.0256203	0.809727	1.96249	5.719
F1623	Sukitu village	Moringa	Leaf	Moringa_Leaf		S3510	Cambic Arenos	Non-calcaric	0.470222	3.16407	0.0256203	0.809727	1.96249	5.719
F1624	Sukitu village	Chilli	Fruit	Chilli_Fruit		S3510	Cambic Arenos	Non-calcaric	0.0189935	3.16407	0.0256203	0.809727	1.96249	5.719
F1699	Kasuwa village	Maize	Grain	Maize_Grain		S3655	Eutric Fluvis	Calcaric	0.00762584	1.3116	0.0228138	1.73939	2.39365	7.233
F1700	Kasuwa village	Cassava	Root	Cassava_Root		S3655	Eutric Fluvis	Calcaric	0.005	1.3116	0.0228138	1.73939	2.39365	7.233
F1701	Bridge to Kasuwa	Rice	Grain	Rice_Grain	Polished	S3656	Eutric Fluvis	Calcaric	0.005	1.00712	0.010682	1.06065	2.84038	6.554
F1708	Senior GVH Kayune	Maize	Grain	Maize_Grain		S3657	Eutric Fluvis	Calcaric	0.0119523	0.526616	0.0189439	3.5973	2.61915	8.436
F1709	Senior GVH Kayune	Pigeon pea	Seed	Pigeon pea_Seed		S3657	Eutric Fluvis	Calcaric	0.0141335	0.526616	0.0189439	3.5973	2.61915	8.436
F1710	Senior GVH Kayune	Sorghum	Grain	Sorghum_Grain		S3658	Eutric Fluvis	Calcaric	0.00707598	1.03227	0.0325212	3.15047	4.5082	8.354
F1711	Livingstonia	Maize	Grain	Maize_Grain		S3659	Haplic Lixiso	Non-calcaric	0.00717217	2.89399	0.0348409	1.20391	3.32842	6.134
F1714	Billy village	Pearl millet	Grain	Pearl millet_Grain		S3662	Calcaric Camb	Calcaric	0.0317776	0.915269	0.0270001	2.94996	1.14858	8.512
F1715	Billy village	Sorghum	Grain	Sorghum_Grain		S3660	Calcaric Camb	Calcaric	0.005	2.87346	0.0532049	1.8516	2.71275	7.754
F1716	Billy village	Maize	Grain	Maize_Grain	Ufa woyera/granmill	S3664	Calcaric Camb	Calcaric	0.00591384	0.980802	0.03291	3.35542	0.99142	8.057
F1719	4-ways market	Tomato	Fruit	Tomato_Fruit		S3664	Eutric Fluvis	Calcaric	0.0808512	0.980802	0.03291	3.35542	0.99142	8.057
F1730	Zombwe EPA office	Cassava	Root	Cassava_Root		S3492	Haplic Lixiso	Non-calcaric	0.038832	0.589296	0.0134407	2.28081	1.98154	7.688
F1740	Chiku's village	Groundnut	Seed	Groundnut_Seed		S3024	Haplic Lixiso	Non-calcaric	0.0093344	1.11862	0.0187699	1.67795	1.73922	6.46
F1808	Lunyangwa maize mill	Maize	Grain	Maize_Grain		S3024	Haplic Lixiso	Non-calcaric	0.00613183	1.11862	0.0187699	1.67795	1.73922	6.46
F1809	Lunyangwa maize mill	Maize	Grain	Maize_Grain		S3024	Haplic Lixiso	Non-calcaric	0.00653437	1.11862	0.0187699	1.67795	1.73922	6.46
F1810	Lunyangwa maize mill	Maize	Grain	Maize_Grain		S3024	Haplic Lixiso	Non-calcaric	0.00743301	1.11862	0.0187699	1.67795	1.73922	6.46
F1811	Lunyangwa maize mill	Maize	Grain	Maize_Grain	Ufa woyera/granmill	S3024	Haplic Lixiso	Non-calcaric	0.00833049	1.11862	0.0187699	1.67795	1.73922	6.46
F1812	Lunyangwa maize mill	Maize	Grain	Maize_Grain		S3024	Haplic Lixiso	Non-calcaric	0.00771637	1.11862	0.0187699	1.67795	1.73922	6.46
F1815	Lunyangwa maize mill	Maize	Grain	Maize_Grain	Ufa woyera/granmill	S3024	Haplic Lixiso	Non-calcaric	0.00679216	1.11862	0.0187699	1.67795	1.73922	6.46
F1822		Maize	Grain	Maize_Grain		S3672	Eutric Fluvis	Calcaric	0.0162942	2.79891			5.44723	6.18
F1823		Black jack	Leaf	Black jack_Leaf		S3672	Eutric Fluvis	Calcaric	0.0236616	2.79891			5.44723	6.18
F1824		Amaranth	Leaf	Amaranth_Leaf		S3672	Eutric Fluvis	Calcaric	0.0483778	2.79891			5.44723	6.18
F1825		Maize	Grain	Maize_Grain	Ufa woyera/granmill	S3672	Eutric Fluvis	Calcaric	0.005	2.79891			5.44723	6.18
F1826		Maize	Grain	Maize_Grain		S3672	Eutric Fluvis	Calcaric	0.005	2.79891			5.44723	6.18
F1827		Groundnut	Seed	Groundnut_Seed		S3672	Eutric Fluvis	Calcaric	0.005	2.79891			5.44723	6.18
F1828		Maize	Grain	Maize_Grain		S3673	Ferralic Camb	Non-calcaric	0.005	2.66707			2.87396	6.2
F1829		Maize	Grain	Maize_Grain	Ufa woyera/granmill	S3673	Ferralic Camb	Non-calcaric	0.005	2.66707			2.87396	6.2
F1830		Maize	Grain	Maize_Grain	Ufa woyera/granmill	S3673	Ferralic Camb	Non-calcaric	0.005	2.66707			2.87396	6.2
F1831		Maize	Grain	Maize_Grain		S3673	Ferralic Camb	Non-calcaric	0.005	2.66707			2.87396	6.2
F1832		Maize	Grain	Maize_Grain		S3673	Ferralic Camb	Non-calcaric	0.005	2.66707			2.87396	6.2
F1833		Maize	Grain	Maize_Grain	Ufa woyera/granmill	S3673	Ferralic Camb	Non-calcaric	0.005	2.66707			2.87396	6.2
F1834		Maize	Grain	Maize_Grain		S3673	Ferralic Camb	Non-calcaric	0.005	2.66707			2.87396	6.2
F1838		Maize	Grain	Maize_Grain		S3674	Eutric Fluvis	Calcaric	0.005	2.94563			11.7729	5.23
F1839		Maize	Grain	Maize_Grain		S3674	Eutric Fluvis	Calcaric	0.005	2.94563			11.7729	5.23
F1840		Maize	Grain	Maize_Grain		S3674	Eutric Fluvis	Calcaric	0.005	2.94563			11.7729	5.23
F1842		Rice	Grain	Rice_Grain		S3674	Eutric Fluvis	Calcaric	0.005	2.94563			11.7729	5.23
F1856		Rice	Grain	Rice_Grain		S3674	Eutric Fluvis	Calcaric	0.005	2.94563			11.7729	5.23

## Sheet: S Table 4 Fish
Supplementary Table 4: Fish iodine data
Sample_number	Lab_number	Site_name	Common_name	Part_sampled	Iodine
					mg kg-1
F1712	13206-0066	Chiweta	Usipa	Whole	0.960302
F1713	13206-0067	Monkey Bay	Usipa	Whole	0.784764
F1720	13293-0004	Nchalo	Kapenta	Whole	0.420979
F1741	13293-0016	Chintheche	Usipa	Whole	0.620608
F1776	13293-0050	4-ways market	Matemba	Whole	1.02194
F1777	13293-0051	4-ways market	Chambo	Whole	0.462485
F1778	13293-0052	4-ways market	Njole	Whole	0.259517
F1846	13381-0001	Nkhata Bay	Utaka	Edible parts	0.306268
F1847	13381-0002	Nkhata Bay	Mbalule	Whole	0.899008
F1848	13381-0003	Nkhata Bay	Usipa	Whole	0.459982
F1849	13381-0004	Nkhata Bay	Usipa	Whole	0.563325
F1979	13381-0005	Chituka village	Utaka	Whole	0.35242
				Median	0.512905
				Min	0.259517
				Max	1.02194
				SD	0.263987
				Q1	0.36956
				Q3	0.870447

## Sheet: S Table 5 FBS
Supplementary Table 5: Assignment of vegetation samples to best-fit categories from Food Balance Sheets of the United Nations Food and Agriculture Organization (http://faostat3.fao.org/faostat-gateway/go/to/home/E). Supply data for Malawi in 2009
FBS_item	Food group	Own_crop	Preparation_notes		Moisture	Waste	FBS supply value	Edible supply		I concentration						I supply
										Undifferentiated		Published	Source	Adopted
					%	%	g cap-1 d-1	g cap-1 d-1 DW		mg kg-1 DW						µg capita-1 d-1
Apples	FV				85.56	5	1	0.1444					McCance & Widdowson, Apples, eating, average, raw, peeled	0		0
Aquatic Animals, Others	AP				70.86		0	0						0		0
Aquatic Plants	FV				91.32		0	0						0		0
Bananas	FV	Banana_Fruit			74.91	15	58	14.5522		0.00802	0.00802			0.00802		0.116709
Barley	CE				10.09		0	0						0		0
Beans	PB	Bean_Seed			11.75	0	14	12.355		0.0041	0.00518			0.00518		0.0639989
		Sugar beans_Seed								0.005				0		0
		Common bean_Seed								0.00644				0		0
Beer	OT				91.96	0	6	0.4824					Stadlmayr, Beer europe (4.4% alcohol)	0		0
Beverages, Alcoholic	OT				66.6	0	1	0.334					na	0		0
Beverages, Fermented	CE				91	0	41	3.69					na	0		0
Bovine Meat	AP				62	10	6	2.28				0.0162	Stadlmayr, Beef, meat, approx. 20%fat, raw	0.0162		0.036936
Butter, Ghee	AP				17.94	0	0	0						0		0
Cassava	RT	Cassava_Root			59.68	5	194	78.2208		0.00525	0.00574			0.00574		0.448987
		Cassava_Root	Fermented							0.00623				0		0
Cephalopods	AP				78.55		0	0						0		0
Cereals, Other	CE				11.92		0	0						0		0
Citrus, Other	FV	Lime_Fruit			86.75	15	1	0.1325		0.003249	0.003249			0.003249		0.000430492
Cloves	OT				9.87		0	0						0		0
Cocoa Beans	OT				1.5		0	0						0		0
Coconut Oil	OT				0		0	0						0		0
Coconuts - Incl Copra	OT	Coconut_Flesh			46.99		0	0		5.0253	5.0253			5.0253		0
Coffee	OT				99.3	0	1	0.007					na	0		0
Cottonseed Oil	OT				0	0	1	1					na	0		0
Cream	AP				80.57		0	0						0		0
Crustaceans	AP				79.57		0	0						0		0
Dates	FV				20.53		0	0						0		0
Demersal Fish	AP				70.86		0	0						0		0
Eggs	AP				76.2	5	3	0.714				0.93386	Stadlmayr, Egg, raw	0.93386		0.666776
Fats, Animals, Raw	AP				0	10	1	1					na	0		0
Fish, Body Oil	AP				0		0	0						0		0
Fish, Liver Oil	AP				0		0	0						0		0
Freshwater Fish	AP				78.08	10	13	2.8496		0.512905	0.512905			0.512905		1.46157
Fruits, Other	FV	Mango_Fruit			83.46	5	48	7.9392		0.01263	0.0113175			0.0113175		0.0898519
		Guava_Fruit				15				0.00815				0		0
		Papaya_Fruit				5				0.01949				0		0
		Avocado_Fruit				5				0.005				0		0
Grapefruit	FV				90.89		0	0						0		0
Grapes	FV				84.29		0	0						0		0
Groundnut Oil	PB				0	0	3	3					na	0		0
Groundnuts (Shelled Eq)	PB	Groundnut_Seed			6.5	0	14	13.09		0.0057	0.0057			0.0057		0.074613
Honey	OT				17.1		0	0						0		0
Lemons, Limes	FV	Lime_Fruit			81.6		0	0		0.003249	0.003249			0.003249		0
Maize	CE	Maize_Grain			10.37	0	365	327.149		0.00425	0.003665			0.003665		1.199
		Maize_Grain	Ufa woyera/granmill							0.00308				0		0
Maize Germ Oil	CE				0		0	0						0		0
Marine Fish, Other	AP				70.86	10	1	0.2914				0.461322	Stadlmayr, Tuna, raw	0.461322		0.134429
Meat, Aquatic Mammals	AP				70.86		0	0						0		0
Meat, Other	AP				75		0	0						0		0
Milk - Excluding Butter	AP				87.69	0	14	1.7234				0.056307	Stadlmayr, Milk, cow, whole, raw	0.056307		0.0970395
Millet	CE	Finger millet_Grain			10.74	0	5	4.463		0.0104	0.00935			0.00935		0.0417291
		Pearl millet_Grain								0.0083				0		0
Molluscs, Other	AP				80.25		0	0						0		0
Mutton & Goat Meat	AP				75.84	10	4	0.9664				0.105504	Stadlmayr, Lamb, meat not specified, raw	0.105504		0.101959
Nuts	OT	Macademia_Nut			5.2		0	0		0.011407	0.011407			0.011407		0
Oats	CE				8.22		0	0						0		0
Offals, Edible	AP				76.29	10	2	0.4742				0.105774	Stadlmayr, Lamb, meat not specified, raw	0.105774		0.050158
Oilcrops Oil, Other	OT				0	0	1	1					na	0		0
Oilcrops, Other	OT				0.12		0	0						0		0
Olive Oil	OT				0		0	0						0		0
Olives	FV				79.99		0	0						0		0
Onions	FV	Onion_Bulb			89.11	5	9	0.9801		0.005	0.005			0.005		0.0049005
Oranges, Mandarines	FV				86.75		0	0						0		0
Palm Oil	OT				0	0	1	1				0	na	0		0
Palmkernel Oil	OT				0.05		0	0						0		0
Peas	PB				88.89		0	0						0		0
Pelagic Fish	AP				70.86		0	0						0		0
Pepper	OT				12.46		0	0						0		0
Pigmeat	AP				62.47	10	9	3.3777				0.016247	Stadlmayr, Pork, meat, approx. 24%fat, raw	0.016247		0.0548775
Pimento	FV	Chilli_Fruit			10.75	0	1	0.8925		0.018993	0.018993			0.018993		0.0169513
Pineapples	FV				86		0	0						0		0
Plantains	FV	Banana_Fruit			65.28	15	60	20.832		0.00802	0.00802			0.00802		0.167073
Potatoes	RT	Potato_Tuber			79.34	5	297	61.3602		0.01132	0.01132			0.01132		0.694597
Poultry Meat	AP				67.3	10	4	1.308					Stadlmayr, Chicken, flesh only, raw	0		0
Pulses, Other	PB	Pigeon pea_Seed			10.59	0	27	24.1407		0.00737	0.00603333			0.00603333		0.145649
		Cowpea_Seed								0.00583				0		0
		Bambara nut_Seed								0.0049				0		0
Rape and Mustard Oil	OT				0		0	0						0		0
Rice (Milled Equivalent)	CE	Rice_Grain	Polished		12.89	0	16	13.9376		0.00467	0.00467			0.00467		0.0650886
Ricebran Oil	CE				0		0	0						0		0
Roots, Other	RT				70.64		0	0						0		0
Rye	CE				10.6		0	0						0		0
Sesameseed	PB				4.69		0	0						0		0
Sesameseed Oil	PB				0		0	0						0		0
Sorghum	CE	Sorghum_Grain			9.2	0	5	4.54		0.01025	0.01025			0.01025		0.046535
Soyabean Oil	PB				0	0	3	3				0	na	0		0
Soyabeans	PB	Soya_Seed			8.54	0	7	6.4022		0.0118	0.0118			0.0118		0.075546
Spices, Other	OT	Ginger_Root			10.35		0	0		0.013109	0.013109			0.013109		0
Sugar (Raw Equivalent)	OT	Sugarcane_Stem			0.02	75	35	34.993		0.005	0.005			0.005		0.174965
Sugar Beet	OT				87.58		0	0						0		0
Sugar Cane	OT				90		0	0						0		0
Sugar, Non-Centrifugal	OT				0.02		0	0						0		0
Sunflowerseed	OT	Sunflower_Seed			4.73		0	0		0.005	0.005			0.005		0
Sunflowerseed Oil	OT				0	0	1	1				0	na	0		0
Sweet Potatoes	RT	Sweet potato_Tuber			77.28		0	0		0.01094	0.01094			0.01094		0
Sweeteners, Other	OT				8.75		0	0						0		0
Tea	OT	Tea_Leaf			5.09	95	1	0.9491		0.02665	0.02665			0.02665		0.0252935
Tomatoes	FV	Tomato_Fruit			93	0	7	0.49		0.04426	0.04426			0.04426		0.0216874
Vegetables, Other	FV	Pumpkin_Leaf			92.18	0	40	3.128		0.1358	0.09335			0.09335		0.291999
		Rape_Leaf				0				0.146				0		0
		Cabbage_Leaf				0				0.0891				0		0
		Pumpkin_Fruit				15				0.0025				0		0
Wheat	CE				10.74	0	18	16.0668				0.11074	Stadlmayr, Wheat flour, white	0.11074		1.77924
Wine	OT				70.51		0	0						0		0
Yams	RT				69.6		0	0						0		0
																8.14859

## Sheet: S Table 6 salt
Supplementary Table 6: Shop bought salt labelled as iodised salt.
Description	Label	Sample site	I conc
			mg kg-1
Packaged	Family Pride Table salt	Lilongwe	105.179
Packaged	Family Pride Kitchen salt	Lilongwe	53.1117
Packaged	Rab's Kitchen salt	Billy villages	20.8802
Packaged	Rab's Table salt	Billy villages	20.6855
Rock salt, market	n/a	Puertete village	112.729
		Median	53.1117
		SD	44.4783
		Min	20.6855
		Max	112.729
		Q1	20.7829
		Q3	107.067

## Sheet: S Table 7 water
	Supplementary Table 7: Water-iodine data
Sample_number	Bedrock	EPA	Site_name	Iodine
				µg L-1
W2002	Sands, gravels, marls, pebbly sandstones and cong	Mpamba	Near EPA	1.28174
W2003	Lacustrine, alluvial and colluvial deposits	Mpamba	Msakavene village	1.33766
W2004	Lacustrine, alluvial and colluvial deposits	Chinguluwe	Puertete village	34.0381
W2005	Lacustrine, alluvial and colluvial deposits	Chinguluwe	Sani village	17.651
W2006	Lacustrine, alluvial and colluvial deposits	Chinguluwe	Mkhukhi village	41.4917
W2007	Lacustrine, alluvial and colluvial deposits	Shapo Valley	Nadimba One	11.5025
W2008	Marbles and calcsilicate rocks interbanded with g	Shapo Valley	Nadimba Two	12.5991
W2009	Charnockitic suite	Katuli	Katuli village	1.22088
W2010	Charnockitic suite	Msondole	Chilambe village	1.01886
W2014	Migmatic garnet_sillimanite_mica gneisses_	Zombwe	Yeseya Jere	15.2375
W2017	Marbles and calcsilicate rocks interbanded with g	Shapo Valley	Nadimba Two	12.3931
W2019	Biotite and hornblende_bearing gneisses_	Palula	Palula EPA office	1.90806
W2020	Lacustrine, alluvial and colluvial deposits	Lupembe	Senior GVH Kayune	54.2189
W2023	Lacustrine, alluvial and colluvial deposits	Mikalango	Billy village	20.9352
W2024	Lacustrine, alluvial and colluvial deposits		Linga Community Secondary School, Nkhotakota	2.42776
W2025	Lacustrine, alluvial and colluvial deposits		Tapanga 2 Village Headman	2.55602
W2026	Lacustrine, alluvial and colluvial deposits		Mapelela	15.6078
W2027	Granite, syenite, diorite, nepheline syenite	Zombwe	Zombwe EPA	20.1361
W2028	Granite, syenite, diorite, nepheline syenite		Paulos Khongolo	24.4543
			Median	12.6
			Mean	15.37
			StDev	14.96
			Minimum	1.02
			Q1	1.91
			Median	12.6
			Q3	20.94
			Maximum	54.22

## Sheet: S Table 8 UIC
Supplementary Table 8: Urinary iodine concentrations (UIC), corrected using creatinine adjustment and uncorrected UIC.
Volunteer	District	EPA	Village	UIC	UIC
Code				(µg L-1)	(µg L-1)
				corrected	uncorrected
W-Yol- 2061	Mzimba	Zombwe	Yolamu	189.128	145.2
W-Yol-2062	Mzimba	Zombwe	Yolamu	172.504	148.3
W-Yol-2063	Mzimba	Zombwe	Yolamu	105.108	85.93
W-Yol-2064	Mzimba	Zombwe	Yolamu	206.794	144.5
W-Yol-2065	Mzimba	Zombwe	Yolamu	103.292	116.9
W-Ken-2066	Mzimba	Zombwe	Kenani	122.259	79.34
W-Ken-2067	Mzimba	Zombwe	Kenani	332.594	292.3
W-Ken-2068	Mzimba	Zombwe	Kenani	209.626	251.7
W-Ken-2069	Mzimba	Zombwe	Kenani	149.902	193.2
W-Ken-2070	Mzimba	Zombwe	Kenani	230.324	188.3
W-Ken-2071	Mzimba	Zombwe	Kenani	134.156	245.9
W-Yes-2072	Mzimba	Zombwe	Yesaya Jere	477.431	507.4
W-Yes-2073	Mzimba	Zombwe	Yesaya Jere	99.1308	66.61
W-Yes-2074	Mzimba	Zombwe	Yesaya Jere	124.677	158.3
W-Yes-2075	Mzimba	Zombwe	Yesaya Jere	93.6413	36.37
W-Yes-2076	Mzimba	Zombwe	Yesaya Jere	516.334	204.5
W-Yes-2077	Mzimba	Zombwe	Yesaya Jere	40.0146	87.91
W-Yes-2078	Mzimba	Zombwe	Yesaya Jere	297.234	638.2
W-Yes-2079	Mzimba	Zombwe	Yesaya Jere	101.791	228.7
W-Yes-2080	Mzimba	Zombwe	Yesaya Jere	129.38	63.14
W-Yes-2081	Mzimba	Zombwe	Yesaya Jere	374.185	148.2
W-Yes-2082	Mzimba	Zombwe	Yesaya Jere	232.594	134.9
W-Yes-2083	Mzimba	Zombwe	Yesaya Jere	173.589	84.05
W-Yes-2084	Mzimba	Zombwe	Yesaya Jere	51.9821	83.13
W-Yes-2085	Mzimba	Zombwe	Yesaya Jere	139.817	142.7
W-Ban-2086	Mzimba	Zombwe	Bandawe Tembo	88.3833	106.8
W-Ban-2087	Mzimba	Zombwe	Bandawe Tembo	104.945	54.03
W-Ban-2088	Mzimba	Zombwe	Bandawe Tembo	276.381	325.5
W-Ban-2089	Mzimba	Zombwe	Bandawe Tembo	200.296	115.4
W-Ban-2090	Mzimba	Zombwe	Bandawe Tembo	168.092	330
W-Ban-2091	Mzimba	Zombwe	Bandawe Tembo	64.7726	57.67
W-Ban-2092	Mzimba	Zombwe	Bandawe Tembo	243.845	304
W-Ban-2093	Mzimba	Zombwe	Bandawe Tembo	162.88	175.6
W-Ban-2094	Mzimba	Zombwe	Bandawe Tembo	62.4532	81.21
W-Ban-2095	Mzimba	Zombwe	Bandawe Tembo	221.256	175.8
W-Ban-2096	Mzimba	Zombwe	Bandawe Tembo	349.566	252.3
W-Mse-2097	Mzimba	Zombwe	Msekeni	99.3344	87.3
W-Mse-2098	Mzimba	Zombwe	Msekeni	74.4069	99.89
W-Mse-2099	Mzimba	Zombwe	Msekeni	133.874	265.9
W-Mse-2100	Mzimba	Zombwe	Msekeni	161.772	289.7
W-Mse-2101	Mzimba	Zombwe	Msekeni	340.415	367
W-Mse-2102	Mzimba	Zombwe	Msekeni	187.348	335.5
W-Mse-2103	Mzimba	Zombwe	Msekeni	652.734	441.1
W-Mse-2104	Mzimba	Zombwe	Msekeni	629.886	165
W-Mse-2105	Mzimba	Zombwe	Msekeni	262.207	136
W-Mse-2106	Mzimba	Zombwe	Msekeni	124.891	260.5
W-Mse-2107	Mzimba	Zombwe	Msekeni	401.576	49.8
W-Mse-2108	Mzimba	Zombwe	Msekeni	103.289	172.7
W-Mse-2110	Mzimba	Zombwe	Msekeni	218.215	178.4
W-Mse-2111	Mzimba	Zombwe	Msekeni	330.177	133.3
W-Mse-2112	Mzimba	Zombwe	Msekeni	325.272	257.2
W-Mse-2113	Mzimba	Zombwe	Msekeni	84.9454	44.71
W-Nga-2114	Mzimba	Zombwe	Ngayiwona	280.979	571
W-Nga-2115	Mzimba	Zombwe	Ngayiwona	209.675	39.66
W-Nga-2116	Mzimba	Zombwe	Ngayiwona	231.117	136.7
W-Nga-2117	Mzimba	Zombwe	Ngayiwona	1679.87	1309
W-Nga-2118	Mzimba	Zombwe	Ngayiwona	127.874	321.6
W-Nga-2119	Mzimba	Zombwe	Ngayiwona	184.252	653.3
W-Nga-2120	Mzimba	Zombwe	Ngayiwona	90.5231	49.38
W-Bil-1001	Chikwawa	Mikalango	Billy	244.625	225.3
W-Bil-1002	Chikwawa	Mikalango	Billy	319.409	213.4
W-Bil-1003	Chikwawa	Mikalango	Billy	324.189	231.5
W-Bil-1004	Chikwawa	Mikalango	Billy	372.745	333.3
W-Bil-1005	Chikwawa	Mikalango	Billy	259.694	194.4
W-Bil-1006	Chikwawa	Mikalango	Billy	242.195	443
W-Bil-1007	Chikwawa	Mikalango	Billy	241.478	218.7
W-Bil-1008	Chikwawa	Mikalango	Billy	128.473	126.2
W-Bil-1009	Chikwawa	Mikalango	Billy	2578.9	1555
W-Bil-1010	Chikwawa	Mikalango	Billy	293.768	342.6
W-Bil-1011	Chikwawa	Mikalango	Billy	1891.14	669.3
W-Moz-1013	Chikwawa	Mikalango	Mozyenti	310.979	429.4
W-Moz-1014	Chikwawa	Mikalango	Mozyenti	421.671	402.9
W-Moz-1015	Chikwawa	Mikalango	Mozyenti	109.947	133.7
W-Moz-1016	Chikwawa	Mikalango	Mozyenti	121.61	158.6
W-Moz-1017	Chikwawa	Mikalango	Mozyenti	629.968	1034
W-Moz-1018	Chikwawa	Mikalango	Mozyenti	135.886	179.3
W-Cha-1019	Chikwawa	Mikalango	Chimkango	267.057	177.4
W-Cha-1020	Chikwawa	Mikalango	Chamwaka	180.455	214.6
W-Cha-1021	Chikwawa	Mikalango	Chamwaka	482.884	550.2
W-Cha-1022	Chikwawa	Mikalango	Chamwaka	143.752	169.3
W-Cha-1023	Chikwawa	Mikalango	Chamwaka	154.148	215.8
W-Cha-1024	Chikwawa	Mikalango	Chamwaka	181.008	383.1
W-Chi-1025	Chikwawa	Mikalango	Chimkango	124.81	296.2
W-Chi-1026	Chikwawa	Mikalango	Chimkango	240.729	464.3
W-Chi-1027	Chikwawa	Mikalango	Chimkango	338.568	226.2
W-Chi-1028	Chikwawa	Mikalango	Chimkango	225.387	202.4
W-Chi-1029	Chikwawa	Mikalango	Chimkango	262.608	199.6
W-Chi-1030	Chikwawa	Mikalango	Chimkango	104.726	236.9
W-Chi-1031	Chikwawa	Mikalango	Chimkango	247.262	385
W-Chi-1032	Chikwawa	Mikalango	Chimkango	86.5577	53.85
W-Bil-1033	Chikwawa	Mikalango	Billy	264.195	430.6
W-Bil-1034	Chikwawa	Mikalango	Billy	315.31	586.4
W-Bil-1035	Chikwawa	Mikalango	Billy	1693.85	982.4
W-Bil-1036	Chikwawa	Mikalango	Billy	206.046	202.4
W-Chif-1037	Chikwawa	Mikalango	Chifundo	197.763	256.4
W-Chif-1038	Chikwawa	Mikalango	Chifundo	197.189	227.7
W-Chif-1039	Chikwawa	Mikalango	Chifundo	222.47	522
W-Chif-1040	Chikwawa	Mikalango	Chifundo	297.55	446.2
W-Chif-1041	Chikwawa	Mikalango	Chifundo	158.671	234.9
W-Chif-1042	Chikwawa	Mikalango	Chifundo	168.432	144.8
W-Chif-1043	Chikwawa	Mikalango	Chifundo	323.138	466
W-Chif-1044	Chikwawa	Mikalango	Chifundo	247.824	332.7
W-Chif-1045	Chikwawa	Mikalango	Chifundo	262.139	347.9
W-Chif-1046	Chikwawa	Mikalango	Chifundo	252.103	353.9
W-Chif-1047	Chikwawa	Mikalango	Chifundo	69.0628	125
W-Chif-1048	Chikwawa	Mikalango	Chifundo	97.2495	237.5
W-Mos-1049	Chikwawa	Mikalango	Moses	209.906	282.6
W-Mos-1050	Chikwawa	Mikalango	Moses	158.065	287.3
W-Mos-1051	Chikwawa	Mikalango	Moses	207.993	548.6
W-Mos-1052	Chikwawa	Mikalango	Moses	117.546	154.2
W-Mos-1053	Chikwawa	Mikalango	Moses	120.661	188.8
W-Mos-1054	Chikwawa	Mikalango	Moses	156.115	302.3
W-Mos-1055	Chikwawa	Mikalango	Moses	251.584	306.9
W-Mos-1056	Chikwawa	Mikalango	Moses	170.052	354.7
W-Mos-1057	Chikwawa	Mikalango	Moses	178.441	204
W-Mos-1058	Chikwawa	Mikalango	Moses	114.722	354.9
W-Mos-1059	Chikwawa	Mikalango	Moses	227.444	737.6
W-Mos-1060	Chikwawa	Mikalango	Moses	171.194	117
